# Supplementary material for: The surveillance of the epidemiological and serotype characteristics of hand, foot, mouth disease in Neijiang city, China, 2010-2017: A retrospective study
Source: PLoS One. 2019 Jun 6;14(6):e0217474. doi: 10.1371/journal.pone.0217474 (PMC6553746; doi:10.1371/journal.pone.0217474)
Supplement: S1 Text — (TXT) [file pone.0217474.s002.txt]

>2014-011-EV71
GGAGACAGGGTGGCAGATGTAATTGAAAGCTCCATAGGAGATAGCGTGAGCAGAGCCCTC
ACTCACGCCCTACCAGCACCCACAGGCCAGAACACACAGGTGAGCAGTCATCGACTGGAT
ACAGGCAAGGTTCCAGCACTCCAAGCTGCTGAAATTGGAGCATCATCAAATGCTAGCGAT
GAGAGCATGATTGAGACACGCTGTGTCCTTAACTCGCACAGTACAGCTGAGACCACTCTT
GATAGTTTCTTCAGTAGGGCGGGATTAGTTGGGGAGATAGATCTCCCTCTTGAGGGCACA
ACTAACCCAAATGGTTATGCCAACTGGGATATAGATATAACAGGTTACGCGCAAATGCGC
AGAAAGGTAGAACTATTCACCTACATGCGCTTTGATGCGGAGTTCACTTTTGTTGCGTGT
ACACCCACCGGGGAAGTTGTCCCACAATTGCTCCAGTATATGTTTGTGCCACCCGGAGCC
CCTAAGCCAGATTCTAGGGAATCTCTTGCATGGCAAACCGCCACTAACCCCTCAGTTTTT
GTTAAACTGTCAGACCCTCCTGCGCAAGTTTCAGTGCCATTCATGTCACCCGCGAGTGCT
TATCAATGGTTTTATGACGGATATCCCACATTCGGAGAACACAAACAGGAGAAAGACCTT
GAATACGGGGCATGTCCTAATAACATGATGGGCACGTTCTCAGTGCGGACTGTGGGGACC
TCCAAGTCTAAGTACCCTTTAGTGATTAGGATTTACATGAGAATGAAGCACGTCAGGGCG
TGGATACCTCGTCCGATGCGTAACCAGAACTACCTATTCAAAGCCAACCCAAATTATGCT
GGCAACTCTATTAAACCAACTGGTGCCAGTCGCACAGCGATCACCACTCTT
>2014-013-EV71
GGAGACAGGGTGGCAGATGTAATTGAAAGCTCCATAGGAGATAGCGTGAGCAGAGCCCTC
ACTCACGCTCTACCAGCACCCACAGGCCAGAACACACAGGTGAGCAGTCATCGACTGGAT
ACAGGCAAGGTTCCAGCACTCCAAGCCGCTGAAATTGGAGCATCGTCAAATGCTAGTGAT
GAGAGCATGATTGAGACACGCTGTGTCCTTAACTCGCACAGTACAGCTGAGACCACTCTT
GATAGTTTCTTCAGCAGGGCGGGATTAGTTGGGGAGATAGATCTCCCTCTTGAGGGCACA
ACTAACCCAAATGGTTATGCCAACTGGGACATAGATATAACAGGTTACGCGCAAATGCGC
AGAAAGGTAGAACTATTCACCTACATGCGCTTTGATGCAGAGTTCACTTTTGTTGCGTGT
ACACCCACCGGGGAAGTTGTCCCACAATTGCTCCAATATATGTTTGTGCCACCCGGAGCC
CCTAAGCCAGACTCTAGGGAATCCCTTGCGGGGCAAACCGCCACTAACCCCTCAGTTTTT
GTCAAGCTGTCAGACCCTCCTGCGCAAGTTTCAGTGCCATTCATGTCACCCGCGAGTGCT
TATCAATGGTTTTATGACGGATATCCCACATTCGGAGAACACAAACAAGAGAAAGATCTT
GAGTACGGGGCATGTCCTAATAACATGATGGGCACGTTCTCAGTGCGGACTGTGGGGACC
TCTAAGTCTAAGTACCCTTTAGTGATTAGGATTTACATGAGAATGAAGCACGTCAGGGCG
TGGATACCTCGCCCGATGCGCAACCAGAACTACCTATTCAAAGCCAACCCAAATTATGCT
GGCAACTCCATTAAACCAACTGGTGCCAGTCGCACAGCGATCACCACTCTT
>2014-032-EV71
GGAGATAGGGTGGCAGATGTAATAGAAAGCTCCATAGGAGATAGCGTGAGCAGAGCCCTC
ACTCACGCTCTACCAGCACCCACAGGCCAGAACACACAGGTGAGCAGCCATCGACTGGAT
ACAGGCAAGGTTCCAGCACTCCAAGCTGCTGAAATTGGAGCATCATCAAATGCTAGTGAT
GAGAGCATGATTGAGACACGCTGTGTTCTCAACTCGCACAGTACAGCTGAGACCACTCTT
GATAGTTTCTTCAGCAGGGCGGGATTAGTTGGAGAAATAGATCTCCCTCTTGAGGGCACA
ACTAACCCAAATGGTTATGCCAACTGGGACATAGATATAACAGGTTACGCGCAAATGCGT
AGAAAGGTGGAGCTATTCACCTACATGCGCTTTGATGCAGAGTTCACTTTTGTTGCGTGC
ACGCCCACCGGAGAAGTTGTTCCACAATTGCTCCAATATATGTTTGTGCCACCTGGAGCC
CCTAAGCCAGATTCAAGGGAATCCCTTGCATGGCAAACCGCCACTAACCCCTCAGTTTTC
GTCAAGCTGTCAGACCCTCCAGCGCAGGTTTCAGTACCATTCATGTCACCCGCGAGTGCT
TACCAATGGTTTTATGATGGATATCCCACATTCGGAGAACACAAACAGGAGAAAGATCTT
GAATACGGAGCTTGTCCTAATAACATGATGGGCACGTTCTCAGTGCGGACTGTGGGGACC
TCTAAGTCTAAGTACCCTTTAGTAGTTAGGATCTACATGAGAATGAAGCACGTCAGGGCG
TGGATACCTCGCCCGATGCGTAACCAGAACTACCTATTCAAAGCCAACCCAAATTATGCT
GGCAACTCCATTAAACCAACTGGTGCCAGTCGCACAGTGATCACCACTCTT
>2014-047-EV71
GGAGATAGGGTGGCAGATGTAATTGAAAGTTCCATAGGAGATAGCGTGAGCAGAGCTCTC
ACTCACGCTCTACCAGCACCCACAGGCCAGAACACACAGGTGAGCAGTCATCGACTGGAT
ACAGGCAAGGTTCCAGCACTCCAAGCTGCTGAAATTGGAGCATCATCAAATGCTAGTGAC
GAGAGCATGATTGAGACACGCTGTGTCCTCAACTCGCATAGTACAGCTGAGACCACTCTT
GACAGTTTCTTCAGTAGGGCGGGATTAGTTGGAGAGATAGATCTCCCTCTTGAGGGCACA
ACTAACCCTAATGGTTATGCCAACTGGGACATAGATATAACAGGTTACGCGCAAATGCGT
AGAAAGGTAGAGCTATTCACCTACATGCGCTTTGATGCAGAGTTCACTTTTGTTGCGTGC
ACACCCACCGGGGAAGTTGTCCCACAATTGCTCCAATATATGTTTGTACCACCTGGAGCC
CCTAAGCCAGATTCTAGGGAATCTCTTGCATGGCAAACCGCCACTAACCCCTCAGTTTTT
GTCAAGTTGTCAGACCCCCCTGCGCAGGTTTCAGTGCCATTTATGTCACCTGCGAGTGCC
TATCAATGGTTTTATGACGGATATCCCACATTCGGAGAACACAAACAGGAGAAAGATCTT
GAATACGGGGCATGTCCTAATAACATGATGGGCACGTTCTCGGTGCGGACTGTGGGAACC
TCCAAGTCCAAGTATCCTTTAGTGGTTAGGATTTACATGAGAATGAAGCACGTCAGAGCG
TGGATACCTCGCCCGATGCGTAATCAGAACTACCTGTTCAAAGCCAACCCAAATTATGCT
GGCAACTCCATTAAGCCAACTGGTGCCAGTCGCACAGCGATCACCACTCTT
>2014-063-EV71
GGAGACAGGGTGGCAGATGTAATTGAAAGCTCCATAGGAGATAGCGTGAGCAGAGCCCTC
ACTCACGCTCTACCAGCACCCACAGGCCAGAACACACAGGTGAGCAGTCATCGACTGGAC
ACAGGCAAGGTTCCAGCACTCCAAGCCGCTGAAATTGGAGCATCGTCAAATGCTAGTGAT
GAGAGCATGATTGAGACACGCTGTGTCCTTAACTCGCATAGTACAGCTGAGACCACTCTT
GACAGTTTCTTCAGTAGGGCGGGATTAGTTGGGGAGATAGATCTCCCTCTTGAGGGCACA
ACTAACCCAAATGGTTACGCCAACTGGGACATAGATATAACAGGTTACGCGCAAATGCGC
AGAAAGGTAGAACTATTCACCTACATGCGCTTTGATGCAGAGTTCACTTTTGTTGCGTGT
ACACCCACCGGGGAAGTTGTCCCACAATTGCTCCAATATATGTTTGTGCCACCCGGAGCC
CCTAAGCCAGACTCTAGGGAATCCCTTGCATGGCAAACCGCCACTAACCCCTCAGTTTTT
GTCAAGCTGTCAGACCCTCCTGCGCAAGTTTCAGTGCCATTCATGTCACCCGCGAGTGCT
TATCAATGGTTTTATGACGGATATCCCACATTCGGAGAACACAAACAAGAGAAAGATCTT
GAGTACGGGGCATGTCCTAATAACATGATGGGCACGTTCTCAGTGCGGACTGTGGGGACC
TCTAAGTCTAAGTACCCTTTAGTGATTAGGATTTACATGAGAATGAAGCACGTCAGGGCG
TGGATACCTCGCCCGATGCGCAACCAGAACTACCTATTCAAAGCCAACCCAAATTATGCT
GGCAACTCCATTAAACCAACTGGTGCCAGTCGTACAGCGATCACCACTCTT
>2014-073-EV71
GGAGACAGGGTGCCAGATGTAATTGAAAGCTCCATAGGAGATAGCGTGAGCAGAGCCCTC
ACTCACGCTCTACCAGCACCCACGGGCCAGGACACACAGGTGAGCAGTCATCGACTGGAT
ACAGGCAAGGTTCCAGCACTCCAAGCCGCTGAAATTGGAGCATCGTCGAATGCTAGTGAT
GAGAGCATGATTGAGACACGCTGTGTCCTTAACTCGCACAGTACAGCTGAGACCACTCTT
GATAGTTTCTTCAGTAGGGCGGGATTAGTTGGGGAGATAGATCTCCCTCTTGAGGGCACA
ACTAACCCAAATGGTTATGCCAACTGGGACATAGATATAACAGGTTACGCGCAAATGCGC
AGAAAGGTAGAACTATTCACCTACATGCGCTTTGATGCGGAGTTCACTTTTGTTGCGTGT
ACACCCACCGGGGAAGTTGTCCCACAATTGCTCCAATATATGTTTGTGCCACCCGGAGCC
CCTAAGCCAGATTCTAGAGAATCCCTTGCATGGCAAACCGCCACTAACCCCTCAGTTTTT
GTCAAGCTGTCAGACCCTCCTGCGCAAGTTTCAGTGCCATTCATGTCACCCGCGAGTGCT
TATCAATGGTTTTATGACGGATATCCCACATTCGGAGAACACAAACAGGAGAAAGATCTT
GAGTACGGGGCATGTCCTAACAACATGATGGGCACGTTCTCAGTGCGGACTGTGGGGACC
TCCAAGTCTAAGTACCCTTTAGTGATTAGGATTTACATGAGAATGAAGCACGTCAGGGCG
TGGATACCTCGCCCGATGCGTAACCAGAACTACCTATTCAAAGCCAACCCAAATTATGCT
GGCAACTCCATTAAACCAACTGGTGCCAGCCGCACAGCGATCACCACTCTT
>2014-210-EV71
GGAGATAGGGTGGCAGATGTAATAGAAAGCTCCATAGGAGATAGCGTGAGTAGAGCCCTC
ACTCACGCTCTACCAGCACCCACAGGCCAGAACACACAGGTGAGCAGCCATCGACTGGAT
ACAGGCAAGGTTCCAGCACTCCAAGCTGCTGAAATTGGAGCATCATCAAATGCTAGTGAT
GAGAGCATGATTGAGACACGCTGTGTTCTCAACTCGCACAGTACAGCTGAGACCACTCTT
GATAGTTTCTTCAGCAGGGCGGGATTAGTTGGAGAAATAGATCTCCCTCTTGAGGGCACA
ACTAACCCAAATGGTTATGCCAACTGGGACATAGATATAACAGGTTACGCGCAAATGCGT
AGAAAGGTGGAGCTATTCACCTACATGCGCTTTGATGCAGAGTTCACTTTTGTTGCGTGC
ACGCCCACCGGAGAAGTTGTTCCACAATTGCTCCAATATATGTTTGTGCCACCTGGAGCC
CCTAAGCCAGATTCAAGGGAATCCCTTGCATGGCAAACCGCCACTAACCCCTCAGTTTTC
GTCAAGCTGTCAGACCCTCCAGCGCAGGTTTCAGTACCATTCATGTCACCCGCGAGTGCT
TACCAATGGTTTTATGATGGATATCCCACATTCGGAGAACACAAACAGGAGAAAGATCTT
GAATACGGAGCTTGTCCTAATAACATGATGGGCACGTTCTCAGTGCGGACTGTGGGGACC
TCTAAGTCTAAGTACCCTTTAGTAGTTAGGATCTACATGAGAATGAAGCACGTCAGGGCG
TGGATACCTCGCCCGATGCGTAACCAGAACTACCTATTCAAAGCCAACCCAAATTATGCT
GGCAACTCCATTAAACCAACTGGTGCCAGTCGCACAGCGATCACCACTCTT
>2014-227-EV71
GGAGACAGGGTGGCAGACGTAATTGAAAGCTCCATAGGAGATAGCGTGAGCAGAGCCCTC
ACTCACGCCCTACCAGCACCCACAGGCCAGAACACACAGGTGAGCAGTCATCGACTGGAT
ACAGGCAAGGTTCCAGCACTCCAAGCCGCTGAAATTGGAGCATCATCAAATGCTAGTGAT
GAGAGCATGATTGAGACACGCTGTGTCCTTAACTTGCACAGTACAGCTGAGACCACTCTT
GATAGTTTCTTCAGTAGGGCGGGATTAGTTGGGGAGATAGATCTCCCTCTTGAGGGCACA
ACTAACCCAAACGGTTATGCCAACTGGGATATAGATATAACAGGTTACGCGCAAATGCGC
AGAAAGGTAGAACTATTCACCTACATGCGCTTTGATGCGGAGTTCACTTTTGTTGCGTGT
ACACCCACCGGGGAAGTTGTCCCACAATTGCTCCAGTATATGTTTGTGCCACCCGGAGCC
CCTAAGCCAGATTCTAGGGAATCCCTTGCATGGCAAACCGCCACTAACCCCTCAGTTTTT
GTTAAGCTGTCAGACCCTCCTGCGCAAGTTTCAGTGCCATTCATGTCACCCGCGAGTGCT
TATCAATGGTTTTATGACGGATATCCCACATTCGGAGAACACAAACAGGAAAAAGACCTT
GAATACGGGGCATGTCCTAATAACATGATGGGCACGTTCTCAGTGCGGACTGTGGGGACC
TCCAAGTCTAAGTACCCTTTAGTGATTAGGATTTACATGAGAATGAAGCACGTCAGGGCG
TGGATACCTCGTCCGATGCGTAACCAGAACTACCTATTTAAAGCCAACCCAAATTATGCT
GGCAACTCTATTAAACCAACTGGTGCCAGTCGCACAGCGATCACCACTCTT
>2014-239-EV71
GGAGATAGGGTGGCAGATGTAATTGAAAGTTCCATAGGAGATAGCGTGAGCAGAGCTCTC
ACTCGCGCTCTACCAGCACCCACAGGCCAGAACACACAGGTGAGCAGTCATCGACTGGAT
ACAGGCAAGGTTCCAGCACTCCAAGCTGCTGAAATTGGAGCATCATCAAATGCTAGTGAC
GAGAGCATGATTGAGACACGCTGTGTCCTCAACTCGCATAGTACAGCTGAGACCACTCTT
GACAGTTTCTTCAGTAGGGCGGGATTAGTTGGAGAGATAGATCTCCCTCTTGAGGGCACA
ACTAACCCTAATGGTTATGCCAACTGGGACATAGATATAACAGGTTACGCGCAAATGCGT
AGAAAGGTAGAGCTATTCACCTACATGCGCTTTGATGCAGAGTTCACTTTTGTTGCGTGC
ACACCCACCGGGGAAGTTGTCCCACAATTGCTCCAATATATGTTTGTACCACCTGGAGCC
CCTAAGCCAGATTCTAGGGAATCTCTTGCATGGCAAACCGCCACTAACCCCTCAGTTTTT
GTCAAGTTGTCAGACCCTCCTGCGCAGGTTTCAGTGCCATTTATGTCACCTGCGAGTGCC
TATCAATGGTTTTATGACGGATATCCCACATTTGGAGAACACAAACAGGAGAAAGATCTT
GAATACGGGGCATGTCCTAATAACATGATGGGCACGTTCTCGGTGCGGACTGTGGGAACC
TCCAAGTCCAAGTATCCTTTAGTGGTTAGGATTTACATGAGAATGAAGCACGTCAGAGCG
TGGATACCTCGCCCGATGCGTAATCAGAACTACCTGTTCAAAGCCAACCCAAATTATGCT
GGCAACTCCATTAAGCCAACTGGTGCCAGTCGCACAGCGATCACCACTCTT
>2014-240-EV71
GGAGATAGGGTGGCAGATGTAATTGAAAGTTCCATAGGAGATAGCGTGAGCAGAGCTCTC
ACTCGCGCTCTACCAGCACCCACAGGCCAGAACACACAGGTGAGCAGTCATCGACTGGAT
ACAGGCAAGGTTCCAGCACTCCAAGCTGCTGAAATTGGAGCATCATCAAATGCTAGTGAC
GAGAGCATGATTGAGACACGCTGTGTCCTCAACTCGCATAGTACAGCTGAGACCACTCTT
GACAGTTTCTTCAGTAGGGCGGGATTAGTTGGAGAGATAGATCTCCCTCTTGAGGGCACA
ACTAACCCTAATGGTTATGCCAACTGGGACATAGATATAACAGGTTACGCGCAAATGCGT
AGAAAGGTAGAGCTATTCACCTACATGCGCTTTGATGCAGAGTTCACTTTTGTTGCGTGC
ACACCCACCGGGGAAGTTGTCCCACAATTGCTCCAATATATGTTTGTACCACCTGGAGCC
CCTAAGCCAGATTCTAGGGAATCTCTTGCATGGCAAACCGCCACTAACCCCTCAGTTTTT
GTCAAGTTGTCAGACCCTCCTGCGCAGGTTTCAGTGCCATTTATGTCACCTGCGAGTGCC
TATCAATGGTTTTATGACGGATATCCCACATTTGGAGAACACAAACAGGAGAAAGATCTT
GAATACGGGGCATGTCCTAATAACATGATGGGCACGTTCTCGGTGCGGACTGTGGGAACC
TCCAAGTCCAAGTATCCTTTAGTGGTTAGGATTTACATGAGAATGAAGCACGTCAGAGCG
TGGATACCTCGCCCGATGCGTAATCAGAACTACCTGTTCAAAGCCAACCCAAATTATGCT
GGCAACTCCATTAAGCCAACTGGTGCCAGTCGCACAGCGATCACCACTCTT
>2014-246-EV71
GGAGATAGGGTGGCAGATGTAATTGAAAGTTCCATAGGAGATAGCGTGAGCAGAGCTCTC
ACTCGCGCTCTACCAGCACCCACAGGCCAGAACACACAGGTGAGCAGTCATCGACTGGAT
ACAGGCAAGGTTCCAGCACTCCAAGCTGCTGAAATTGGAGCATCATCAAATGCTAGTGAC
GAGAGCATGATTGAGACACGCTGTGTCCTCAACTCGCATAGTACAGCTGAGACCACTCTT
GACAGTTTCTTCAGTAGGGCGGGATTAGTTGGAGAGATAGATCTCCCTCTTGAGGGCACA
ACTAACCCTAATGGTTATGCCAACTGGGACATAGATATAACAGGTTACGCGCAAATGCGT
AGAAAGGTAGAGCTATTCACCTACATGCGCTTTGATGCAGAGTTCACTTTTGTTGCGTGC
ACACCCACCGGGGAAGTTGTCCCACAATTGCTCCAATATATGTTTGTACCACCTGGAGCC
CCTAAGCCAGATTCTAGGGAATCTCTTGCATGGCAAACCGCCACTAACCCCTCAGTTTTT
GTCAAGTTGTCAGACCCTCCTGCGCAGGTTTCAGTGCCATTTATGTCACCTGCGAGTGCC
TATCAATGGTTTTATGACGGATATCCCACATTTGGAGAACACAAACAGGAGAAAGATCTT
GAATACGGGGCATGTCCTAATAACATGATGGGCACGTTCTCGGTGCGGACTGTGGGAACC
TCCAAGTCCAAGTATCCTTTAGTGGTTAGGATTTACATGAGAATGAAGCACGTCAGAGCG
TGGATACCTCGCCCGATGCGTAATCAGAACTACCTGTTCAAAGCCAACCCAAATTATGCT
GGCAACTCCATTAAGCCAACTGGTGCCAGTCGCACAGCGATCACCACTCTT
>2014-248-EV71
GGAGACAGGGTGGCAGACGTAATTGAAAGCTCCATAGGAGATAGCGTGAGCAGAGCCCTC
ACTCACGCCCTACCAGCACCCACAGGCCAGAACACACAGGTGAGCAGTCATCGACTGGAT
ACAGGCAAGGTTCCAGCACTCCAAGCCGCTGAAATTGGAGCATCATCAAATGCTAGTGAT
GAGAGCATGATTGAGACACGCTGTGTCCTTAACTTGCACAGTACAGCTGAGACCACTCTT
GATAGTTTCTTCAGTAGGGCGGGATTAGTTGGGGAGATAGATCTCCCTCTTGAGGGCACA
ACTAACCCAAATGGTTATGCCAACTGGGATATAGATATAACAGGTTACGCGCAAATGCGC
AGAAAGGTAGAACTATTCACCTACATGCGCTTTGATGCGGAGTTCACTTTTGTCGCGTGT
ACACCCACCGGGGAAGTTGTCCCACAATTGCTCCAGTATATGTTTGTGCCACCCGGAGCC
CCTAAGCCAGATTCTAGGGAATCCCTTGCATGGCAAACCGCCACTAACCCCTCAGTTTTT
GTTAAGCTGTCAGACCCTCCTGCGCAAGTTTCAGTACCATTCATGTCACCCGCGAGTGCT
TATCAATGGTTTTATGACGGATATCCCACATTCGGAGAACACAAACAGGAAAAAGATCTT
GAATACGGGGCATGTCCTAATAACATGATGGGCACGTTCTCAGTGCGGACTGTGGGGACC
TCCAAGTCTAAGTACCCTTTAGTGATTAGGATTTACATGAGAATGAAGCACGTCAGGGCG
TGGATACCTCGTCCGATGCGTAACCAGAACTACCTATTTAAAGCCAACCCAAATTATGCT
GGCAACTCTATTAAACCAACTGGTGCCAGTCGCACAGCGATCACCACTCTT
>2014-436-EV71
GGAGACAGGGTGGCAGATGTAATTGAAAGCTCCATAGGAGATAGCGTGAGCAGAGCCCTC
ACTCACGCTCTACCAGCACCCACAGGCCAGAACACACAGGTGAGCAGTCACCGGCTGGAT
ACAGGCAAGGTTCCAGCACTCCAAGCCGCTGAAATTGGAGCATCATCAAATGCTAGTGAT
GAGAGCATGATTGAGACACGCTGTGTCCTTAACTCGCACAGTACAGCTGAGACCACTCTT
GATAGTTTCTTCAGTAGGGCGGGATTAGTTGGAGAGATAGATCTCCCTCTTGAGGGCACA
ACTAACCCAAATGGTTATGCCAACTGGGACATAGACATAACAGGTTACGCGCAAATGCGT
AGAAAGGTAGAATTATTCACCTACATGCGCTTTGATGCGGAGTTCACTTTTGTTGCGTGT
ACACCCACCGGGGAAGTTGTCCCACAATTGCTCCAATATATGTTTGTGCCACCCGGAGCC
CCTAAGCCAGATTCTAGGGAATCCCTTGCATGGCAAACCGCCACTAACCCCTCAGTTTTT
GTCAAGCTGTCAGACCCTCCTGCGCAAGTTTCAGTGCCATTCATGTCACCCGCGAGTGCT
TACCAATGGTTTTATGACGGATATCCCACATTCGGAGAACACAAACAGGAGAAAGATCTT
GAGTACGGGGCATGTCCTAATAACATGATGGGCACGTTCTCAGTGCGGACTGTGGGGACC
TCCAAGTCCAAGTACCCTTTAGTGATTAGGATTTACATGAGGATGAAGCACGTCAGGGCG
TGGATACCTCGCCCGATGCGTAACCAGAACTACCTGTTCAAAGCCAACCCAAATTATGCT
GGCAACTCCATTAAACCAACTGGTGCCAGTCGCACAGCGATCACCACTCTC
>2014-437-EV71
GGAGACAGGGTGGCAGATGTAATTGAAAGCTCCATAGGAGATAGCGTGAGCAGAGCCCTC
ACTCACGCTCTACCAGCACCCACAGGCCAGGACACACAGGTGAGCAGTCATCGACTGGAT
ACAGGTAAGGTTCCAGCACTCCAAGCCGCTGAAATTGGAGCATCGTCGAATGCTAGTGAT
GAGAGCATGATTGAGACACGCTGTGTCCTTAACTCGCACAGTACAGCTGAGACCACTCTT
GATAGTTTCTTCAGTAGGGCGGGATTAGTTGGGGAGATAGATCTCCCTCTTGAGGGCACA
ACTAACCCAAATGGTTATGCCAACTGGGACATAGATATAACAGGTTACGCGCAAATGCGC
AGAAAGGTAGAACTATTCACCTACATGCGCTTTGATGCAGAGTTCACTTTTGTTGCGTGT
ACACCCACCGGGGAAGTTGTCCCACAATTGCTCCAATATATGTTTGTGCCACCCGGAGCC
CCTAAGCCAGACTCTAGGGAATCCCTTGCATGGCAAACCGCCACTAACCCCTCAGTTTTT
GTTAAGCTGTCAGACCCTCCTGCGCAAGTTTCAGTGCCATTCATGTCACCCGCGAGTGCT
TATCAATGGTTTTATGACGGATATCCCACATTCGGAGAACACAAACAAGAGAAAGATCTT
GAGTACGGGGCGTGTCCTAATAACATGATGGGCACGTTCTCAGTGCGGACTGTGGGGACC
TCTAAGTCTAAATACCCTTTAGTGATTAGGATTTACATGAGAATGAAGCACGTCAGGGCG
TGGATACCTCGCCCGATGCGCAACCAGAACTACCTATTCAAAGCCAACCCAAATTATGCT
GGCAACTCCATTAAACCAACTGGTGCCAGTCGCACAGCGATCACCACTCTT
>2016-273-EV71
GGAGATAGGGTGGCAGATGTAATTGAAAGTTCCATAGGGGATAGCGTGAGCAGAGCCCTA
ACTCACGCTCTACCAGCACCCACAGGCCAGAACACACAGGTGAGCAGTCATCGACTGGAT
ACAGGCAAGGTTCCAGCACTCCAAGCTGCTGAAATTGGAGCATCATCGAATGCTAGTGAC
GAGAGCATGATTGAAACACGCTGTGTCCTTAACTCGCACAGCACAGCTGAGACTACTCTT
GATAGTTTCTTCAGCAGGGCGGGACTAGTTGGAGAGATAGATCTCCCTCTTGAGGGCACA
ACTAACCCAAATGGTTATGCCAACTGGGACATAGATATAACAGGTTACGCACAAATGCGT
AGAAAGGTAGAATTATTCACCTACATGCGCTTTGATGCAGAGTTCACTTTTGTTGCGTGC
ACACCCACCGGGGAAGTTGTCCCACAATTGCTTCAATATATGTTTGTGCCACCCGGTGCC
CCTAAGCCAGATTCTAGGGAATCCCTTGCATGGCAAACCGCTACTAACCCCTCAGTTTTT
GTCAAGCTGTCAGACCCTCCTGCGCAGGTTTCAGTGCCATTCATGTCACCTGCGAGTGCT
TATCAGTGGTTTTATGACGGGTATCCCACATTTGGAGAACACAAACAGGAGAAAGACCTT
GAATACGGGGCATGTCCCAACAACATGATGGGTACGTTCTCAGTGCGGACTGTGGGGACC
TCTAAGTCCAAGTACCCTTTAGTGGTTAGGATTTACATGAGAATGAAGCACGTCAGGGCG
TGGATACCTCGCCCGATGCGTAACCAGAACTACCTATTCAAAGCCAACCCAAATTATGCT
GGCAACACCATTAAGCCAACCGGCACCAGTCGCACATCGATTACCACTCTC
>2016-275-EV71
GGAGATAGGGTGGCAGACGTAATTGAAAGTTCTATAGGGGACAGCGTGAGCAGAGCCCTC
ACTCACGCTCTACCAGCACCCACAGGCCAGAACACACAGGTGAGTAGTCATCGACTGGAT
ACGGGCAAGGTTCCAGCACTCCAAGCTGCTGAAATTGGAGCATCATCAAATGCTAGTGAC
GAGAGCATGATTGAGACACGCTGTGTCCTTAACTCGCACAGCACAGCTGAGACCACTCTT
GATAGCTTCTTCAGTAGGGCGGGACTAGTTGGAGAGATAGATCTCCCTCTTGAGGGCACA
ACTAACCCAAATGGTTATGCCAACTGGGACATAGATATAACAGGTTACGCGCAAATGCGT
AGAAAGGTAGAATTATTCACCTACATGCGCTTTGATGCAGAGTTCACTTTTGTTGCGTGC
ACACCCACCGGGGGAGTTGTCCCACAATTGCTTCAATATATGTTTGTGCCACCCGGAGCC
CCTAAGCCAGATTCTAGGGAATCCCTCGCATGGCAAACCGCCACTAACCCCTCAGTTTTT
GTCAAGCTGTCAGACCCTCCTGCGCAGGTTTCAGTGCCATTCATGTCACCTGCGAGTGCT
TATCAATGGTTTTATGACGGGTATCCCACATTCGGGGAACACAAACAGGAGAAAGATCTT
GAATACGGGGCATGTCCTAACAACATGATGGGCACGTTCTCAGTGCGGACTGTGGGGACC
TCCAAGTCCAAGTACCCCTTAGTGGTTAGGATTTACATGAGAATGAAGCACGTCAGGGCG
TGGATACCTCGCCCGATGCGTAACCAGAACTACCTATTCAAAGCCAACCCAAATTATGCT
GGCAATACCATTAAGCCAACTGGTGCCAGTCGCACATCGATTACCACTCTT
>2016-278-EV71
GGAGACAGGGTGGCAGACGTAATTGAAAGTTCTATAGGGGACAGCGTGAGCAGAGCCCTC
ACTCACGCTCTACCAGCACCCACAGGCCAGAACACACAGGTGAGTAGTCATCGACTGGGT
ACGGGCAAGGTTCCTGCACTCCAAGCTGCTGAAATTGGAGCATCATCAAATGCTAGTGAC
GAGAGCATGATTGAGACACGCTGTGTCCTTAACTCGCACAGCACAGCTGAGACCACCCTT
GATAGCTTCTTCAGTAGGGCGGGACTAGTTGGAGAGATAGATCTCCCTCTTGAGGGCACA
ACTAACCCGAATGGTTATGCCAACTGGGACATAGATATAACAGGTTACGCGCAAATGCGT
AGAAAGGTAGAATTATTCACCTACATGCGCTTTGATGCAGAGTTCACTTTTGTTGCGTGC
ACACCCACCGGGGGAGTTGTCCCACAATTACTTCAATATATGTTTGTGCCACCCGGAGCC
CCTAAGCCAGATTCTAGGGAATCCCTCGCATGGCAAACCGCCACTAACCCCTCAGTTTTT
GTCAAGCTGTCAGACCCTCCTGCGCAGGTTTCAGTGCCATTCATGTCACCTGCGAGTGCT
TATCAGTGGTTTTATGACGGGTATCCCACATTCGGGGAACACAAACAGGAGAAAGATCTT
GAATACGGGGCATGTCCTAACAACATGATGGGCACGTTCTCAGTGCGGACTGTGGGGACC
TCCAAGTCCAAGTACCCCTTAGTGGTTAGGATTTACATGAGAATGAAGCACGTCAGGGCG
TGGATACCTCGCCCGATGCGTAACCAGAACTACCTATTCAAAGCCAACCCAAATTATGCT
GGCAACACCATTAAGCCAACTGGTGCCAGTCGCACATCGATTACTACTCTT
>2016-279-EV71
GGAGATAGGGTGGCAGACGTAATTGAAAGTTCTATAGGGGACAGCGTGAGCAGAGCCCTC
ACTCACGCTCTACCAGCACCCACAGGCCAGAACACACAGGTGAGTAGTCATCGACTGGAT
ACGGGCAAGGTTCCAGCACTCCAAGCTGCTGAAATTGGAGCATCATCAAATGCTAGTGAC
GAGAGCATGATTGAGACACGCTGTGTCCTTAACTCGCACAGCACAGCTGAGACCACTCTT
GATAGCTTCTTCAGTAGGGCGGGACTAGTTGGAGAGATAGATCTCCCTCTTGAGGGCACA
ACTAACCCGAATGGTTACGCCAACTGGGACATAGATATAACAGGTTACGCGCAAATGCGT
AGAAAGGTAGAATTATTCACCTACATGCGCTTTGATGCAGAGTTCACTTTTGTTGCGTGC
ACACCCACCGGGGAAGTTGTCCCACAATTGCTTCAATATATGTTTGTGCCACCCGGAGCC
CCTAAGCCAGATTCTAGGGAATCCCTCGCATGGCAAACCGCCACTAACCCCTCAGTTTTT
GTCAAGCTGTCAGACCCTCCTGCGCAGGTTTCAGTGCCATTCATGTCACCTGCGAGTGCT
TATCAGTGGTTTTATGACGGGTATCCCACATTCGGGGAACACAAACAGGAGAAAGATCTT
GAATACGGGGCATGTCCTAACAACATGATGGGCACGTTCTCAGTGCGGACTGTGGGGACC
TCCAAGTCCAAGTACCCCTTAGTGGTTAGGATTTACATGAGAATGAAGCACGTCAGGGCG
TGGATACCTCGCCCGATGCGTAACCAGAACTACCTATTCAAAGCCAACCCAAATTATGCT
GGCAACACCATTAAGCCAACTGGTGCCAGTCGCACATCGATTACCACTCTT
>2016-284-EV71
GGAGATAGGGTGGCAGACGTAATTGAAAGTTCTATAGGGGACAGCGTGAGCAGAGCCCTC
ACTCACGCTCTACCAGCACCCACAGGCCAGAACACACAGGTGAGTAGTCATCGACTGGAT
ACGGGCAAGGTTCCAGCACTCCAAGCTGCTGAAATTGGAGCATCATCAAATGCTAGTGAC
GAGAGCATGATTGAGACACGCTGTGTCCTTAACTCGCACAGCACAGCTGAGACCACTCTT
GATAGCTTCTTCAGTAGGGCGGGACTAGTCGGAGAGATAGATCTCCCTCTTGAGGGCACA
ACTAACCCGAATGGTTACGCCAACTGGGACATAGATATAACAGGTTACGCGCAAATGCGT
AGAAAGGTAGAATTATTCACCTACATGCGCTTTGATGCAGAGTTCACTTTTGTTGCGTGC
ACACCCACCGGGGCAGTTGTCCCACAATTGCTTCAATATATGTTTGTGCCACCCGGAGCC
CCTAAGCCAGATTCTAGGGAATCCCTCGCATGGCAAACCGCCACTAACCCCTCAGTTTTT
GTCAAGCTGTCAGACCCTCCTGCGCAGGTTTCAGTGCCATTCATGTCACCTGCGAGTGCT
TATCAGTGGTTTTATGACGGGTATCCCACATTCGGGGAACACAAACAGGAGAAAGATCTT
GAATACGGGGCATGTCCTAACAACATGATGGGCACGTTCTCAGTGCGGACTGTGGGGACC
TCCAAGTCCAAGTACCCCTTAGTGGTTAGGATTTACATGAGAATGAAGCACGTCAGGGCG
TGGATACCTCGCCCGATGCGTAACCAGAACTACCTATTCAAAGCCAACCCAAATTATGCT
GGCAATACCATTAAGCCAACTGGTGCCAGTCGCACATCGATTACCACTCTT
>2016-287-EV71
GGAGATAGGGTGGCAGACGTAATTGAAAGTTCTATAGGGGACAGCGTGAGCAGAGCCCTC
ACTCACGCTCTACCAGCACCCACAGGCCAGAACACACAGGTGAGTAGTCATCGACTGGAT
ACGGGCAAGGTTCCAGCACTCCAAGCTGCTGAAATTGGAGCATCATCAAATGCTAGTGAC
GAGAGCATGATTGAGACACGCTGTGTCCTTAACTCGCACAGCACAGCTGAGACCACTCTT
GATAGCTTCTTCAGTAGGGCGGGACTAGTTGGAGAGATAGATCTCCCTCTTGAGGGCACA
ACTAACCCGAATGGTTACGCCAACTGGGACATAGATATAACAGGTTACGCGCAAATGCGT
AGAAAGGTAGAATTATTCACCTACATGCGCTTTGATGCAGAGTTCACTTTTGTTGCGTGC
ACACCCACCGGGGGAGTTGTCCCACAATTGCTTCAATATATGTTTGTGCCACCCGGAGCC
CCTAAGCCAGATTCTAGGGAATCCCTCGCATGGCAAACCGCCACTAACCCCTCAGTCTTT
GTCAAGCTGTCAGACCCTCCTGCGCAGGTTTCAGTGCCATTCATGTCACCTGCGAGTGCT
TATCAGTGGTTTTATGACGGGTATCCCACATTCGGGGAACACAAACAGGAGAAAGATCTT
GAATACGGGGCATGTCCTAACAACATGATGGGCACGTTCTCAGTGCGGACTGTGGGGACC
TCCAAGTCCAAGTACCCCTTAGTGGTTAGGATTTACATGAGAATGAAGCACGTCAGGGCG
TGGATACCTCGCCCGATGCGTAACCAGAACTACCTATTCAAAGCCAACCCAAATTATGCT
GGCAACACCATTAAGCCAACTGGTGCCAGTCGCACATCGATTACCACTCTT
>2016-293-EV71
GGAGATAGGGTGGCAGATGTAATAGAAAGCTCCATAGGAGACAGCGTGAGCAGAGCCCTC
ACTCACGCTCTACCAGCACCCACCGGCCAGAACACACAGGTGAGCAGCCATCGACTGGAT
ACAGGTAAGGTTCCAGCACTTCAAGCTGCTGAGATTGGAGCATCATCAAATGCTAGTGAT
GAGAGCATGATTGAAACACGCTGTGTTCTTAACTTGCACAGCACAGCTGAGACCACTCTC
GATAGTTTCTTCAGCAGGGCGGGATTAGTTGGAGAAATAGATCTCCCTCTTGAGGGTACA
ACTAACCCAAATGGTTATGCCAACTGGGACATAGATATAACAGGTTACGCGCAAATGCGT
AGAAAGGTAGAGCTATTCACCTACATGCGCTTTGATGCAGAGTTCACTTTTGTTGCGTGT
ACACCCACCGGGGGAGTTGTTCCACAATTGCTCCAGTATATGTTTGTGCCACCTGGAGCC
CCTAAGCCAGATTCAAGGGAATCCCTTGCATGGCAAACCGCCACTAACCCCTCAGTTTTT
GTTAAGCTGTCAGACCCTCCAGCGCAGGTTTCAGTACCATTTATGTCACCTGCGAGTGCT
TACCAATGGTTTTATGACGGATATCCCACATTCGGAGAACACAAGCAGGAGAAAGATCTT
GAATATGGAGCATGTCCTAACAACATGATGGGCACGTTCTCGGTGCGGACTGTGGGGACC
TCCAAGTCTAAGTATCCTTTAGTAGTTAGGATCTACATGAGAATGAAGCACGTCAGGGCG
TGGATACCTCGCCCGATGCGTAACCAGAACTACCTATTCAAAGCCAACCCAAATTATGCT
GGCAACTCTATTAAGCCAACTGGTGCCAGTCGCACAGCGATCACCACTCTT
>2017-032-EV71
GGAGACAGGGTGGCAGATGTAATAGAAAGCTCCATAGGAGACAGCGTGAGCAGAGCCCTC
ACTCACGCTCTACCAGCACCCACCGGCCAGAACACACAGGTGAGCAGCCATCGACTGGAT
ACAGGCAAGGTTCCAGCACTTCAAGCTGCTGAGATTGGAGCATCATCAAATGCTAGTGAT
GAGAGCATGATTGAAACACGCTGTGTTCTTAACTCGCACAGCACAGCTGAGACCACTCTT
GATAGTTTCTTCAGCAGGGCGGGATTAGTTGGAGAAATAGATCTTCCTCTTGAGGGTACA
ACTAACCCAAATGGCTATGCCAACTGGGACATAGATATAACAGGTTACGCGCAAATGCGT
AGAAAGGTAGAGCTATTCACCTACATGCGCTTTGATGCAGAGTTCACTTTTGTTGCGTGT
ACACCCACCGGGGAAGTTGTTCCACAATTGCTCCAATATATGTTTGTGCCACCTGGAGCC
CCTAAGCCAGATTCAAGGGAATCCCTTGCATGGCAAACCGCCACTAACCCCTCAGTCTTT
GTCAAGCTGTCAGACCCTCCAGCGCAGGTTTCAGTACCATTTATGTCACCTGCGAGTGCT
TACCAATGGTTTTACGACGGATACCCCACATTCGGAGAACACAAGCAGGAGAAAGATCTT
GAATACGGAGCATGTCCTAATAACATGATGGGCACGTTCTCGGTGCGGACTGTGGGGACC
TCCAAGTCTAAGTATCCTTTAGTAGTTAGGATCTACATGAGAATGAAGCACGTCAGGGCG
TGGATACCTCGCCCGATGCGTAACCAGAACTACCTATTCAAAGCCAACCCAAATTATGCT
GGCAACTCTATTAAGCCAACTGGTGCCAGTCGCACAGCGATCACCACTCTT
>2017-037-EV71
GGAGATAGGGTGGCAGACGTAATTGAAAGTTCCATAGGAGACAGCGTGAGCAGAGCCCTC
ACTCACGCTTTACCAGCACCCACAGGCCAGAACACACAAGTGAGCAGTCATCGACTGGAT
ACGGGCAAGGTTCCAGCACTCCAAGCTGCTGAAATTGGGGCATCGTCAAATGCTAGTGAC
GAGAGCATGATTGAGACACGCTGTGTCCTTAACTCGCACAGTACAGCTGAGACCACTCTT
GATAGTTTCTTCAGTAGGGCGGGACTGGTTGGAGAGATAGATCTCCCTCTTGAGGGTACA
ACTAACCCAAATGGTTATGCCAACTGGGACATAGATATAACAGGTTACGCGCAGATGCGT
AGAAAGGTAGAATTATTCACCTACATGCGCTTTGACGCAGAGTTCACTTTTGTTGCGTGC
ACACCCACCGGGGAAGTTGTCCCACAATTACTTCAATATATGTTTGTGCCACCCGGAGCC
CCTAAGCCAGATTCTAGGGAATCCCTCGCATGGCAAACCGCCACTAACCCCTCAGTTTTT
GTCAAGCTGTCAGACCCTCCTGCACAGGTTTCAGTGCCATTCATGTCACCTGCGAGTGCT
TATCAGTGGTTTTATGACGGGTATCCCACATTCGGGGAACACAAACAGGAGAAAGATCTT
GAATACGGGGCATGTCCCAACAACATGATGGGCACGTTCTCAGTGCGGACTGTGGGGACC
TCCAAGTCCAAGTACCCTTTAGTGGTTAGGATTTACATGAGAATGAAGCACGTCAGGGCG
TGGATACCCCGCCCGATGCGTAACCAGAACTACCTATTCAAAGCCAACCCAAATTATGCT
GGCAACACCATTAAGCCAACTGGTGCCAGTCGCACATCGATTACCACTCTT
>2014-018-CVA16-Clinic
GGGGACCCCATTGCAGATATGATTGACCAAACTGTAAACAATCAAGTGAACCGCTCCTTG
ACTGCAATGCAAGTACTACCTACAGCTGCCAACACTGAGGCGAGTAGTCACAGATTAGGC
ACTGGTGTTGTACCAGCACTACAAGCCGCGGAGACAGGGGCGTCGTCTAATGCTAGTGAC
AAGAACCTCATTGAGACTAGATGTGTGTTGAACCATCACTCCACGCAAGAGACAGCCATT
GGGAATTTCTTTAGCCGTGCTGGTCTTGTCAGCATCATCACAATGCCCACCACGGGTACA
CAGAATACAGACGGTTATGTTAATTGGGACATTGATTTAATGGGATATGCTCAGCTGCGG
CGGAAATGCGAGTTATTCACCTACATGCGCTTTGATGCTGAATTCACATTTGTCGTAGCC
AAACCCAATGGTGAGCTAGTCCCCCAATTACTCCAGTACATGTATGTCCCGCCAGGGGCT
CCGAAACCTACTTCCAGAGATTCGTTTGCTTGGCAGACAGCCACCAACCCATCTGTGTTT
GTGAAAATGACAGACCCGCCAGCTCAAGTGTCAGTCCCTTTCATGTCACCAGCTAGTGCA
TATCAATGGTTTTATGATGGTTATCCTACCTTTGGTGAGCACCTCCAAGCAAATGACCTG
GATTATGGTCAATGCCCGAATAATATGATGGGCACTTTTAGCATTAGGACAGTAGGGACT
GAGAAGTCACCACACTCCATTACCCTGAGGGTATATATGAGAATCAAACACGTCAGGGCA
TGGATCCCAAGACCTCTGAGAAATCATCCCTATTTGTTTAAGACCAACCCAAATTATAAA
GGAAATGACATTAAGTGTACCAGCACTAGTAGAGACAAGATAACAACGCTG
>2014-019-CVA16
GGGGATCCCATTGCGGACATGATTGACCAAACTGTAAACAACCAAGTGAACCGCTCCTTG
ACTGCGATGCAAGTACTACCTACAGCTGCCAACACTGAGGCAAGTAGTCACAGATTGGGT
ACCGGTGTTGTACCAGCACTACAAGCCGCGGAGACAGGGGCATCGTCTAATGCCAGTGAC
AAGAATCTCATTGAGACTAGATGTGTGTTGAACCATCACTCCACGCAAGAGACAGCCATT
GGGAATTTCTTTAGCCGTGCTGGTCTTGTCAGCATCATCACAATGCCCACCACGGGTACA
CAGAATACAGATGGTTATGTTAATTGGGACATTGATTTAATGGGATATGCTCAGCTGCGG
CGGAAATGCGAGTTATTCACCTATATGCGCTTTGATGCTGAATTTACATTTGTCGTAGCC
AAACCCAATGGTGAGCTAGTCCCCCAATTACTGCAGTACATGTATGTCCCGCCAGGAGCT
CCGAAACCCACTTCCAGAGATTCGTTTGCTTGGCAGACAGCCACCAACCCATCTGTGTTC
GTGAAAATGACGGACCCGCCAGCCCAAGTGTCAGTCCCCTTCATGTCACCAGCTAGTGCA
TATCAATGGTTTTATGATGGTTATCCCACCTTTGGTGAGCACCTCCAAGCAAATGACCTA
GATTATGGCCAATGCCCGAATAATATGATGGGCACTTTTAGCATTAGGACAGTAGGGACT
GAGAAGTCACCACACTCCATTACCCTGAGGGTGTATATGAGAATCAAACACGTCAGGGCA
TGGATCCCAAGACCTCTGAGAAATCAACCCTATTTGTTTAAGACCAACCCAAATTATAAA
GGAAATGATATTAAGTGTACCAGCACTAGTAGAGACAAGATAACAACGCTG
>2014-023-CVA16-Clinic
GGGGATCCTATTGCAGATATGATTGATCAGACTGTGAACAATCAAGTGAATCGCTCCTTG
ACTGCGTTGCAAGTGCTACCTACAGCTGCCAACACTGAAGCAAGTAGTCACAGATTAGGC
ACTGGTGTTGTACCAGCACTACAAGCTGCGGAGACAGGGGCGTCGTCCAATGCCAGTGAC
AAGAATCTCATTGAGACTAGGTGTGTGTTGAACCATCACTCCACACAGGAGACAGCCATT
GGAAATTTCTTTAGCCGTGCCGGTCTTGTCAGCATTATCACAATGCCCACCACGGGCACA
CAAAATACAGATGGTTATGTTAATTGGGACATTGACTTGATGGGATATGCTCAGCTGCGG
CGGAAATGCGAATTGTTTACCTACATGCGCTTTGATGCTGAATTCACATTTGTCGTAGCC
AAACCTAATGGTGTGCTAGTTCCCCAACTATTGCAGTACATGTATGTCCCACCAGGAGCC
CCAAAACCCACTTCCAGAGATTCGTTTGCCTGGCAGACTGCTACCAACCCATCTGTGTTT
GTGAAAATGACAGACCCTCCAGCTCAAGTGTCAGTCCCCTTCATGTCACCAGCTAGCGCA
TACCAATGGTTTTATGATGGTTATCCCACCTTCGGAGAGCACCTCCAAGCAAATGACCTG
GACTATGGCCAATGCCCGAACAATATGATGGGCACTTTTAGTATTAGGACAGTAGGGACT
GAGAAGTCACCACACTCCATCACCCTAAGGGTATACATGAGAATCAAACATGTCAGGGCA
TGGATCCCAAGACCTCTGAGAAACCAACCCTATTTGTTCAAGACCAACCCAAATTATAAA
GGAAACGATATTAAGTGCACCAGCACCAGTAGAGACAAGATAACAACGTTG
>2014-024-CVA16-Clinic
GGGGATCCCATTGCAGATATGATTGACCAAACTGTAAACAATCAAGTGAACCGCTCCTTG
ACTGCGATGCAAGTACTACCTACAGCTGCCAACACTGAGGCAAGTAGTCACAGATTAGGC
ACTGGTGTTGTACCAGCACTACAAGCCGCGGAGACAGGGGCGTCGTCTAATGCTAGTGAC
AAGAACCTCATTGAGACTAGATGTGTGTTGAATCATCACTCCACGCAAGAGACAGCCATT
GGGAATTTCTTTAGCCGTGCTGGTCTTGTCAGCATCATTACAATGCCCACCACGGGTACA
CAGAATACAGATGGTTATGTTAATTGGGACATTGATTTAATGGGATATGCTCAGCTGCGG
CGGAAATGCGAGTTATTCACCTACATGCGCTTTGATGCTGAATTCACATTTGTCGTAGCC
AAACCCAATGGTGAGTTAGTCCCCCAATTACTCCAGTACATGTATGTCCCGCCAGGGGCC
CCGAAACCTACTTCCAGAGATTCGTTTGCTTGGCAGACAGCCACCAACCCATCTGTGTTT
GTGAAAATGACGGACCCACCAGCTCAAGTGTCAGTCCCCTTCATGTCACCAGCTAGTGCA
TATCAATGGTTTTATGATGGTTATCCCACCTTTGGTGAGCACCTCCAAGCAAACGACTTG
GATTATGGTCAATGCCCGAATAATATGATGGGCACTTTTAGCATTAGGACAGTAGGGACT
GAGAAGTCACCACACTCCATTACCCTGAGGGTGTATATGAGAATCAAACACGTCAGGGCA
TGGATCCCAAGACCTCTGAGAAATCAACCCTATTTGTTTAAGACCAACCCAAATTATAAA
GGAAATGATATTAAGTGTACCAGCACTAGTAGAGACAAGATAACAACGCTG
>2014-025-CVA16
GGGGATCCCATTGCGGACATGATTGACCAAACTGTAAACAACCAAGTGAACCGCTCCTTG
ACTGCGATGCAAGTACTACCTACAGCTGCCAACACTGAGGCAAGTAGTCACAGATTGGGT
ACCGGTGTTGTACCAGCACTACAAGCCGCGGAGACAGGGGCATCGTCTAATGCCAGTGAC
AAGAATCTCATTGAGACTAGATGCGTGTTGAACCATCACTCCACGCAAGAGACAGCCATT
GGGAATTTCTTTAGTCGTGCTGGTCTTGTCAGCATCATCACAATGCCCACCACGGGTACA
CAGAATACAGATGGTTATGTTAATTGGGACATTGATTTAATGGGATATGCTCAGCTGCGG
CGGAAATGCGAGTTATTCACCTATATGCGCTTTGATGCTGAATTTACATTTGTCGTAGCC
AAACCCAATGGTGAGCTAGTCCCCCAATTACTGCAGTACATGTATGTCCCGCCAGGAGCT
CCGAAACCTACTTCTAGAGATTCGTTTGCTTGGCAGACAGCCACCAACCCATCTGTGTTC
GTGAAAATGACGGACCCGCCAGCCCAAGTGTCAGTCCCCTTCATGTCACCAGCTAGTGCA
TATCAATGGTTTTATGATGGTTATCCCACCTTTGGTGAGCATCTCCAAGCAAATGACCTA
GATTATGGCCAATGCCCGAATAATATGATGGGCACTTTTAGCATTAGGACAGTAGGGACT
GAGAAGTCACCACACTCCATTACCCTGAGGGTGTATATGAGAATCAAGCACGTCAGGGCA
TGGATCCCAAGACCTCTGAGAAATCAACCCTATTTGTTTAAGACCAACCCAAATTATAAA
GGAAATGATATTAAGTGTACCAGCACTAGTAGAGACAAGATACCAACGCTG
>2014-026-CVA16
GGGGATCCCATTGCAGATATGATTGACCAAACTGTGAACAATCAAGTGAACCGCTCCTTG
ACTGCGATGCAAGTACTACCTACAGCTGCCAACACTGAGGCAAGTAGTCACAGATTAGGC
ACTGGTGTTGTACCAGCACTACAAGCCGCGGAGACAGGGGCGTCGTCCAATGCTAGTGAC
AAGAACCTCATTGAGACTAGATGTGTGTTGAACCACCACTCCACGCAAGAGACAGCCATT
GGGAATTTCTTTAGCCGTGCTGGTCTCGTCAGCATCATCACAATGCCCACCACGGGTACA
CAGAATACAGATGGTTATGTTAATTGGGACATTGATTTAATGGGATATGCTCAGCTGCGG
CGGAAATGCGAGTTATTCACCTACATGCGCTTTGATGCTGAATTCACATTTGTCGTAGCC
AAACCCAATGGTGAGTTAGTCCCCCAATTACTCCAGTACATGTATGTCCCGCCAGGTGCT
CCGAAACCTACTTCCAGAGATTCGTTTGCTTGGCAGACAGCCACCAACCCATCTGTGTTT
GTGAAAATGACGGACCCGCCAGCTCAAGTGTCAGTCCCCTTCATGTCACCAGCTAGTGCA
TATCAATGGTTTTATGATGGTTACCCCACCTTTGGTGAGCACTTACAAGCAAACGACCTG
GATTATGGTCAATGCCCGAATAATATGATGGGCACCTTTAGCATTAGGACAGTAGGGACT
GAGAAGTCACCACACTCCATTACCCTGAGGGTGTATATGAGAATCAAACACGTCAGGGCA
TGGATCCCAAGACCTCTGAGAAATCAACCCTATTTGTTTAAGACCAACCCAAATTATAAA
GGAAATGACATTAAATGTACCAGCACTAGTAGAGATAAGATAACAACGCTG
>2014-027-CVA16
GGGGATTCCATTGCGGACATGATTGACCAAACTGTAAACAATCAAGTAAACCGCTCCTTG
ACTGCGATGCAAGTACTACCTACAGCTGCCAACACTGAGGCAAGTAGTCACAGATTAGGT
ACTGGTGTTGTACCAGCACTACAAGCCGCAGAGACAGGGGCGTCGTCTAATGCTAGTGAC
AAGAATCTTATTGAGACTAGATGTGTGTTGAACCATCACTCCACGCAAGAGACAGCCATT
GGGAATTTCTTTAGCCGTGCTGGTCTTGTCAGCATCATCACAATGCCCACCACGGGTACA
CAGAATACAGATGGTTATGTTAATTGGGACATTGATTTAATGGGATATGCTCAGCTGCGG
CGGAAATGCGAGTTATTCACCTACATGCGCTTTGATGCTGAATTCACATTTGTCGTAGCC
AAACCCAATGGTGAGCTAGTCCCCCAATTACTGCAGTACATGTATGTCCCGCCAGGAGCT
CCGAAACCTACTTCCAGAGATTCGTTTGCTTGGCAGACAGCCACCAACCCATCTGTGTTC
GTGAAAATGACGGACCCGCCAGCTCAAGTGTCAGTCCCCTTCATGTCACCAGCTAGTGCA
TATCAATGGTTTTATGATGGTTATCCCACCTTTGGTGAGCACCTCCAAGCAAATGACCTA
GATTATGGCCAATGCCCGAATAATATGATGGGCACTTTTAGCATTAGGACAGTAGGGACT
GAGAAGTCACCACACTCCATTACCCTGAGGGTATATATGAGAATCAAACACGTCAGGGCA
TGGATCCCAAGACCTCTGAGAAATCAACCCTATTTGTTTAAGACCAACCCAAATTATAAA
GGAAATGATATTAAGTGTACCAGCGCTAGTAGAGACAAGATAACAACGCTG
>2014-030-CVA16-Clinic
GGGGATCCCATTGCGGACATGATTGACCAAACTGTAAACAACCAAGTGAACCGCTCCTTG
ACAGCGATGCAAGTACTACCTACAGCTGCCAACACTGAGGCAAGTAGTCACAGATTGGGT
ACCGGTGTTGTACCAGCACTACAAGCCGCGGAGACAGGGGCATCGTCTAATGCCAGTGAC
AAGAATCTCATTGAGACTAGATGTGTGTTGAACCATCACTCCACGCAAGAGACAGCCATT
GGGAATTTCTTTAGCCGTGCTGGTCTTGTCAGCATCATCACAATGCCCACCACGGGTACA
CAGAATACAGATGGTTATGTTAATTGGGACATTGATTTAATGGGATATGCTCAGCTGCGG
CGGAAATGCGAGTTATTCACCTATATGCGCTTTGATGCTGAATTTACATTTGTCGTAGCC
AAACCCAATGGTGAGCTAGTCCCCCAATTACTGCAGTACATGTATGTCCCGCCAGGAGCT
CCGAAACCTACTTCCAGAGATTCGTTTGCTTGGCAGACAGCCACCAACCCATCTGTGTTC
GTGAAAATGACGGACCCGCCAGCCCAAGTGTCAGTCCCCTTCATGTCACCAGCTAGTGCA
TATCAATGGTTTTATGATGGCTATCCCACCTTTGGTGAGCATCTCCAAGCAAATGACCTA
GATTATGGCCAATGCCCGAATAATATGATGGGCACTTTTAGCATTAGGACAGTAGGGACT
GAGAAGTCACCACACTCCATTACCCTGAGGGTGTATATGAGAATCAAACACGTCAGGGCA
TGGATCCCAAGACCTCTGAGAAATCAACCCTATTTGTTTAAGACCAACCCAAATTATAAA
GGAAATGATATTAAGTGTACCAGCACTAGTAGAGACAAGATAACAACGCTG
>2014-034-CVA16
GGGGACCCCATTGCAGATATGATTGACCAAACTGTAAACAATCAAGTGAACCGCTCCTTG
ACTGCAATGCAAGTACTACCTACAGCTGCCAACACTGAGGCGAGTAGTCACAGATTAGGC
ACTGGTGTTGTACCAGCACTACAAGCCGCGGAGACAGGGGCGTCGTCTAATGCTAGTGAC
AAGAACCTCATTGAGACTAGATGTGTGTTGAACCATCACTCCACGCAAGAGACAGCCATT
GGGAATTTCTTTAGCCGTGCTGGTCTTGTCAGCATCATCACAATGCCCACCACGGGTACA
CAGAATACAGACGGTTATGTTAATTGGGACATTGATTTAATGGGATATGCTCAGCTGCGG
CGGAAATGCGAGTTATTCACCTACATGCGCTTTGATGCTGAATTCACATTTGTCGTAGCC
AAACCCAATGGTGAGCTAGTCCCCCAATTACTCCAGTACATGTATGTCCCGCCAGGGGCT
CCGAAACCTACTTCCAGAGATTCGTTTGCTTGGCAGACAGCCACCAACCCATCTGTGTTT
GTGAAAATGACAGACCCGCCAGCTCAAGTGTCAGTCCCTTTCATGTCACCAGCTAGTGCA
TATCAATGGTTTTATGATGGTTATCCTACCTTTGGTGAGCACCTCCAAGCAAATGACCTG
GATTATGGTCAATGCCCGAATAATATGATGGGCACTTTTAGCATTAGGACAGTAGGGACT
GAGAAGTCACCACACTCCATTACCCTGAGGGTATATATGAGAATCAAACACGTCAGGGCA
TGGATCCCAAGACCTCTGAGAAATCAACCCTATTTGTTTAAGACCAACCCAAATTATAAA
GGAAATGACATTAAGTGTACCAGCACTAGTAGAGACAAGATAACAACGCTG
>2014-048-CVA16
GGGGATCCCATTGCGGACATGATTGACCAAACTGTAAACAACCAAGTGAACCGCTCCTTG
ACAGCGATGCAAGTACTACCTACAGCTGCCAACACTGAGGCAAGTAGTCACAGATTGGGT
ACCGGTGTTGTACCAGCACTACAAGCCGCGGAGACAGGGGCATCGTCTAATGCCAGTGAC
AAGAATCTCATTGAGACTAGATGTGTGTTGAACCATCACTCCACGCAAGAGACAGCCATT
GGGAATTTCTTTAGCCGTGCTGGTCTTGTCAGCATCATCACAATGCCCACCACGGGTACA
CAGAATACAGATGGTTATGTTAATTGGGACATTGATTTAATGGGATATGCTCAGCTGCGG
CGGAAATGCGAGTTATTCACCTATATGCGCTTTGATGCTGAATTTACATTTGTCGTAGCC
AAACCCAATGGTGAGCTAGTCCCCCAATTACTGCAGTACATGTATGTCCCGCCAGGAGCT
CCGAAACCTACTTCCAGAGATTCGTTTGCTTGGCAGACAGCCACCAACCCATCTGTGTTC
GTGAAAATGACGGACCCGCCAGCCCAAGTGTCAGTCCCCTTCATGTCACCAGCTAGTGCA
TATCAATGGTTTTATGATGGCTATCCCACCTTTGGTGAGCATCTCCAAGCAAGTGACCTA
GATTATGGCCAATGCCCGAATAATATGATGGGCACTTTTAGCATTAGGACAGTAGGGACT
GAGAAGTCACCACACTCCATTACCCTGAGGGTGTATATGAGAATCAAACACGTCAGGGCA
TGGATCCCAAGACCTCTGAGAAATCAACCCTATTTGTTTAAGACCAACCCAAATTATAAA
GGAAATGATATTAAGTGTACCAGCACTAGTAGAGACAAGATAACAACGCTG
>2014-066-CVA16-Clinic
GGGGATCCCATTGCGGACATGATTGATCAAACTGTAAACAACCAAGTGAACCGCTCCTTG
ACTGCGATGCAAGTACTACCTACAGCTGCCAACACTGAGGCAAGTAGTCACAGATTGGGT
ACCGGTGTTGTACCAGCACTACAAGCCGCGGAGACAGGGGCATCGTCTAATGCCAGTGAC
AAGAATCTCATTGAGACTAGATGTGTGTTGAACCATCACTCCACGCAAGAGACAGCCATT
GGGAATTTCTTTAGCCGTGCTGGTCTTGTCAGCATCATCACAATGCCCACCACGGGTACA
CAGAATACAGACGGTTATGTTAATTGGGACATTGATTTAATGGGATATGCTCAGCTGCGG
CGGAAATGCGAGTTATTCACCTATATGCGCTTTGATGCTGAATTTACATTTGTCGTAGCC
AAACCCAATGGTGAGCTAGTCCCCCAATTACTGCAGTACATGTATGTCCCGCCAGGAGCT
CCGAAACCTACCTCCAGAGATTCGTTTGCTTGGCAGACAGCCACCAATCCATCTGTGTTC
GTGAAAATGACGGACCCGCCAGCCCAAGTGTCAGTCCCCTTCATGTCACCAGCTAGTGCA
TATCAATGGTTTTATGATGGTTATCCCACCTTTGGTGAGCATCTCCAAGCAAATGACCTA
GATTATGGCCAATGCCCAAATAATATGATGGGCACTTTTAGCATTAGGACAGTAGGGACT
GAGAAGTCACCACACTCCATTACCCTGAGGGTGTATATGAGGATCAAACACGTCAGGGCA
TGGATCCCAAGACCTCTGAGAAATCAACCCTATTTGTTTAAGACCAACCCAAATTATAAA
GGAAATGATATTAAGTGTACCAGCACTAGTAGAGACAAGATAACAACGCTG
>2014-068-CVA16-Clinic
GGGGACCCCATTGCAGATATGATTGACCAAACTGTAAACAATCAAGTGAACCGCTCCTTG
ACTGCAATGCAAGTACTACCTACAGCTGCCAACACTGAGGCGAGTAGTCACAGATTAGGC
ACTGGTGTTGTACCAGCACTACAAGCCGCGGAGACAGGGGCGTCGTCTAATGCTAGTGAC
AAGAACCTCATTGAGACTAGATGTGTGTTGAACCATCACTCCACGCAAGAGACAGCCATT
GGGAATTTCTTTAGCCGTGCTGGTCTTGTCAGCATCATCACAATGCCCACCACGGGTACA
CAGAATACAGACGGTTATGTTAATTGGGACATTGATTTAATGGGATATGCTCAGCTGCGG
CGGAAATGCGAGTTATTCACCTACATGCGCTTTGATGCTGAATTCACATTTGTCGTAGCC
AAACCCAATGGTGAGCTAGTCCCCCAATTACTCCAGTACATGTATGTCCCGCCAGGGGCT
CCGAAACCTACTTCCAGAGATTCGTTTGCTTGGCAGACAGCCACCAACCCATCTGTGTTT
GTGAAAATGACAGACCCGCCAGCTCAAGTGTCAGTCCCTTTCATGTCACCAGCTAGTGCA
TATCAATGGTTTTATGATGGTTATCCTACCTTTGGTGAGCACCTCCAAGCAAATGACCTG
GATTATGGTCAATGCCCGAATAATATGATGGGCACTTTTAGCATTAGGACAGTAGGGACT
GAGAAGTCACCACACTCCATTACCCTGAGGGTATATATGAGAATCAAACACGTCAGGGCA
TGGATCCCAAGACCTCTGAGAAATCAACCCTATTTGTTTAAGACCAACCCAAATTATAAA
GGAAATGACATTAAGTGTACCAGCACTAGTAGAGACAAGATAACAACGCTG
>2014-074-CVA16
GGGGATCCCATTGCAGATATGATTGACCAAACTGTAAACAATCAAGTGAACCGCTCCTTG
ACTGCGATGCAAGTACTACCTACAGCTGCCAACACTGAGGCAAGTAGTCACAGATTAGGC
ACTGGTGTTGTACCAGCACTACAAGCCGCGGAGACAGGGGCGTCGTCTAATGCTAGTGAC
AAGAACCTCATTGAGACTAGATGTGTGTTGAACCATCACTCCACGCAAGAGACAGCCATT
GGGAATTTCTTTAGCCGTGCTGGTCTTGTCAGCATCATCACAATGCCCACCACGGGTACA
CAGAATACAGATGGTTATGTTAATTGGGACATTGATTTAATGGGATATGCTCAGCTGCGG
CGGAAATGCGAGTTATTCACCTACATGCGCTTTGATGCTGAATTCACATTTGTCGTAGCC
AAACCCAATGGTGAGTTAGTCCCCCAATTACTCCAGTACATGTATGTCCCGCCAGGGGCC
CCGAAACCTACTTCCAGAGATTCGTTTGCTTGGCAGACAGCCACCAACCCATCTGTGTTT
GTGAAAATGACGGACCCGCCAGCTCAAGTGTCAGTCCCCTTCATGTCACCAGCTAGTGCA
TATCAATGGTTTTATGATGGTTATCCCACCTTTGGTGAGCACCTCCAAGCAAACGACTTG
GATTATGGTCAATGCCCGAATAATATGATGGGCACTTTTAGCATTAGGACAGTAGGGACT
GAGAAGTCACCACACTCCATTACCCTGAGGGTGTATATGAGAATCAAACACGTCAGGGCA
TGGATCCCAAGACCTCTGAGAAATCAACCCTATTTGTTTAAGACCAACCCAAATTATAAA
GGAAATGATATTAAGTGTACCAGCACTAGTAGAGACAAGATAACAACGCTG
>2014-215-CVA16
GGGGACCCCATTGCAGATATGATTGACCAAACTGTAAACAATCAAGTGAACCGTTCCTTG
ACCGCAATGCAAGTACTACCTACAGCTGCCAACACTGAGGCGAGTAGTCACAGATTAGGC
ACTGGTGTTGTACCAGCACTACAAGCCGCGGAGACAGGGGCGTCGTCTAATGCTAGTGAC
AAGAACCTCATTGAGACTAGATGTGTGCTGAACCATCACTCCACGCAAGAGACGGCCATT
GGGAATTTCTTTAGCCGTGCTGGTCTTGTCAGCATCATCACAATGCCCACCACGGGTACA
CAGAATACAGACGGTTATGTTAATTGGGACATTGATTTAATGGGATATGCTCAGCTGCGG
CGGAAATGCGAGTTATTCACCTACATGCGCTTTGATGCTGAATTCACATTTGTCGTAGCC
AAACCCAATGGTGAGCTAGTCCCCCAATTACTCCAGTACATGTATGTCCCGCCAGGGGCT
CCGAAACCTACTTCCAGAGATTCGTTTGCTTGGCAGACAGCCACCAACCCATCTGTGTTT
GTGAAAATGACAGACCCGCCAGCTCAAGTGTCAGTCCCTTTCATGTCACCAGCTAGTGCA
TATCAATGGTTTTATGATGGTTATCCTACCTTTGGTGAGCACCTCCAAGCAAATGACCTG
GATTATGGTCAATGCCCGAATAATATGATGGGCACTTTTAGCATTAGGACAGTAGGGACT
GAGAAGTCACCACACTCCATTACCCTGAGGGTATATATGAGAATCAAACACGTCAGGGCA
TGGATCCCAAGACCTCTGAGAAATCAACCCTATTTGTTTAAGACCAACCCAAATTATAAA
GGAAATGACATTAAGTGTACCAGCACTAGTAGAGACAAGATAACAACGCTG
>2014-228-CVA16
GGGGATCCCATTGCAGATATGATTGACCAAACTGTAAACAATCAAGTGAACCGCTCCTTG
ACTGCGATGCAAGTACTACCTACAGCTGCCAACACTGAGGCAAGTAGTCACAGATTAGGC
ACTGGTGTTGTACCAGCACTACAAGCCGCGGAGACAGGGGCGTCGTCTAATGCTAGTGAC
AAGAACCTCATTGAGACTAGATGTGTGTTGAACCATCACTCCACGCAAGAGACAGCCATT
GGGAATTTCTTTAGCCGTGCTGGTCTTGTCAGCATCATCACAATGCCCACCACGGGTACA
CAGAATACAGATGGTTATGTTAATTGGGACATTGATTTAATGGGATATGCTCAGCTGCGA
CGGAAATGCGAGTTATTCACCTACATGCGCTTTGATGCTGAATTCACATTTGTTGTAGCC
AAACCCAATGGTGAGTTAGTCCCCCAATTACTCCAGTACATGTATGTCCCGCCAGGGGCC
CCGAAACCTACTTCCAGAGATTCGTTTGCTTGGCAGACAGCCACCAACCCATCTGTGTTT
GTGAAAATGACGGACCCGCCAGCTCAAGTGTCAGTCCCCTTCATGTCACCAGCTAGTGCA
TATCAATGGTTTTATGATGGTTATCCCACCTTTGGTGAGCACCTCCAAGCAAACGACTTG
GACTATGGTCAATGCCCGAATAATATGATGGGCACTTTTAGCATTAGGACAGTAGGGACT
GAGAAGTCACCACACTCCATTACCCTGAGGGTGTATATGAGAATCAAACACGTCAGGGCA
TGGATCCCAAGACCTCTGAGAAATCAACCCTATTTGTTTAAGACCAACCCAAATTATAAA
GGAAATGATATTAAGTGTACCAGCACTAGTAGAGACAAGATAACAACGCTG
>2014-234-CVA16
GGGGACCCCATTGCAGATATGATTGACCAAACTGTAAACAATCAAGTGAACCGCTCCTTG
ACTGCAATGCAAGTACTACCTACAGCTGCCAACACTGAGGCG:AGTAGTCACAGATTAGG
CACTGGTGTTGTACCAGCACTACAAGCCGCGGAGACAGGGGCGTCGTCTAATGCTAGTGA
CAAGAACCTCATTGAGACTAGATGTGTGTTGAACCATCACTCCACGCAAGAGACAGCCAT
TGGGAATTTCTTTAGTCGTGCTGGTCTTGTCAGCATCATCACAATGCCCACCACGGGTAC
ACAGAATACAGACGGTTATGTTAATTGGGACATTGATTTAATGGGATATGCTCAGCTGCG
GCGGAAATGCGAGTTATTCACCTACATGCGCTTTGATGCTGAATTCACATTTGTCGTAGC
CAAACCCAATGGTGAGCTAGTCCCCCAATTACTCCAGTACATGTATGTCCCGCCAGGGGC
TCCGAAACCTACTTCCAGAGATTCGTTTGCTTGGCAGACAGCCACCAACCCATCTGTGTT
TGTGAAAATGACAGACCCGCCAGCTCAAGTGTCAGTCCCTTTCATGTCACCAGCTAGTGC
ATATCAATGGTTTTATGATGGTTATCCTACCTTTGGTGAGCACCTCCAAGCAAATGACCT
GGATTATGGTCAATGCCCGAATAATATGATGGGCACTTTTAGCATTAGGACAGTAGGGAC
TGAGAAGTCACCACACTCCATTACCCTGAGGGTATATATGAGAATCAAACACGTCAGGGC
ATGGATCCCAAGACCTCTGAGAAATCAACCCTATTTGTTTAAGACCAACCCAAATTATAA
AGGAAATGACATTAAGTGTACCAGCACTAGTAGAGACAAGATAACAACGCTG
>2014-237-CVA16
GGGGATCCCATTGCAGATATGATTGACCAAACTGTGAACAATCAAGTGAACCGCTCCTTG
ACTGCGATGCAAGTACTACCTACAGCTGCCAACACTGAGGCAAGTAGTCACAGATTAGGC
ACTGGTGTTGTACCAGCACTACAAGCCGCGGAGACAGGGGCGTCGTCCAATGCTAGTGAC
AAGAACCTCATTGAGACTAGATGTGTGTTGAACCACCACTCCACGCAAGAGACAGCCATT
GGGAATTTCTTTAGCCGTGCTGGTCTCGTCAGCATCATCACAATGCCCACCACGGGTACA
CAGAATACAGATGGTTATGTTAATTGGGACATTGATTTAATGGGATATGCTCAGCTGCGG
CGGAAATGCGAGTTATTCACCTACATGCGCTTTGATGCTGAATTCACATTTGTCGTAGCC
AAACCCAATGGTGAGTTAGTCCCCCAATTACTCCAGTACATGTATGTCCCGCCAGGTGCT
CCGAAACCTACTTCCAGAGATTCGTTTGCTTGGCAGACAGCCACCAACCCATCTGTGTTT
GTGAAAATGACGGACCCGCCAGCTCAAGTGTCAGTCCCCTTCATGTCACCAGCTAGTGCA
TATCAATGGTTTTATGATGGTTACCCCACCTTTGGTGAGCACTTACAAGCAAACGACCTG
GATTATGGTCAATGCCCGAATAATATGATGGGCACCTTTAGCATTAGGACAGTAGGGACT
GAGAAGTCACCACACTCCATTACCCTGAGGGTGTATATGAGAATCAAACACGTCAGGGCA
TGGATCCCAAGACCTCTGAGAAATCAACCCTATTTGTTTAAGACCAACCCAAATTATAAA
GGAAATGACATTAAATGTACCAGCACTAGTAGAGACAAGATAACAACGCTG
>2016-276-CVA16
GGGGATCCCATTGCAGACATGATTGACCAAACTGTAAACAATCAAGTGAACCGCTCCTTA
ACAGCGATGCAAGTACTACCTACAGCTGCCAACACTGAGGCAAGTAGTCACAGATTAGGC
ACTGGTGTTGTTCCAGCACTACAAGCCGCGGAGACAGGGGCATCGTCTAATGCTAGTGAC
AAGAATCTCATTGAGACTAGATGTGTGTTGAACCATCACTCCACGCAAGAGACAGCCATT
GGGAATTTCTTTAGCCGTGCTGGTCTTGTCAGCATCATCACAATGCCCACCACGGGTACA
CAGAACACAGATGGTTATGTTAATTGGGACATTGATTTAATGGGATATGCTCAGCTGCGG
CGGAAATGCGAGTTATTCACCTACATGCGCTTCGACGCTGAATTCACATTTGTCGTAGCC
AAACCAAATGGTGAGTTAGTCCCCCAACTACTGCAGTACATGTATGTCCCGCCAGGGGCT
CCGAAACCTACTTCCAGAGATTCGTTTGCTTGGCAGACAGCTACCAACCCATCTGTGTTT
GTGAAAATGACGGACCCCCCAGCTCAAGTGTCAGTCCCATTCATGTCACCAGCTAGTGCA
TATCAATGGTTTTATGATGGTTATCCCACCTTTGGTGAACACCTCCAAGCAAATGACCTA
GATTATGGCCAATGCCCGAATAATATGATGGGCACTTTTAGTATTAGGACAGTAGGGACT
GAGAAGTCACCACACTCCATTACCCTGAGGGTATATATGAGAATCAAACACGTCAGGGCG
TGGATCCCAAGGCCTCTGAGAAATCAGCCCTATTTGTTTAAGACCAACCCGAATTATAAA
GGAAATGACATTAAGTGTACCAGCACCAGTAGAGACAAGATAACAACACTG
>2016-280-CVA16
GGGGATCCCATTGCAGATATGATTGACCAAACTGTAAACAATCAAGTGAACCGCTCCTTA
ACTGCGATGCAAGTACTACCTACAGCTGCCAACACTGAGGCAAGTAGTCACAGGCTAGGC
ACTGGTGTTGTACCAGCACTACAAGCCGCGGAGACAGGGGCATCGTCTAATGCTAGTGAC
AAGAATCTCATTGAGACTAGATGTGTGTTGAACCATCACTCCACGCAAGAGACAGCCATT
GGGAATTTCTTTAGCCGTGCTGGTCTTGTCAGCATCATCACAATGCCTACCACGGGTACA
CAGAATACAGACGGTTATGTTAATTGGGACATTGATTTAATGGGATATGCTCAGCTGCGG
CGGAAATGCGAGTTATTCACCTACATGCGCTTTGACGCTGAATTCACATTTGTCGTAGCC
AAACCCAATGGTGAGTTAGTCCCCCAATTACTGCAGTACATGTATGTCCCACCAGGGGCT
CCGAAACCTACTTCCAGAGATTCGTTTGCTTGGCAGACAGCCACTAACCCATCTGTGTTT
GTGAAAATGACGGACCCCCCAGCTCAAGTGTCAGTCCCCTTCATGTCACCAGCTAGTGCA
TATCAATGGTTTTATGACGGTTATCCCACCTTTGGTGAACACCTCCAAGCAAATGACCTA
GATTATGGCCAATGCCCGAATAATATGATGGGCACTTTCAGCATTAGGACAGTAGGGACT
GAGAAGTCACCACACTCCATTACCCTGAGGGTATATATGAGAATCAAACACGTCAGGGCA
TGGATCCCAAGACCTCTGAGAAATCAGCCCTATTTGTTTAAGACCAACCCGAATTATAAA
GGAAATGATATTAAGTGTACCAGCACCAGTAGAGATAAGATAACAACACTG
>2016-285-CVA16
GGGGATCCCATTGCAGATATGATTGACCAAACTGTGAACAATCAAGTGAACCGCTCCTTG
ACTGCGATGCAAGTATTACCTACAGCTGCCAACACTGAGGCAAGTAGTCACAGATTAGGC
ACTGGTGTTGTACCAGCACTACAAGCCGCGGAGACAGGGGCGTCGTCCAATGCTAGTGAC
AAGAACCTCATTGAAACTAGGTGTGTGTTGAACCACCACTCCACGCAAGAGACAGCCATT
GGGAATTTCTTTAGCCGTGCTGGTCTTGTCAGCATCATCACAATGCCCACCACGGGTACA
CAGAATACAGATGGTTATGTTAATTGGGACATCGACTTAATGGGATATGCTCAGCTGCGG
CGGAAATGCGAGTTATTCACCTACATGCGCTTTGATGCTGAATTCACATTTGTCGTAGCC
AAACCCAATGGTGTGCTAGTCCCCCAATTACTCCAGTACATGTATGTCCCGCCAGGTGCT
CCGAAGCCTACTTCCAGAGATTCGTTTGCTTGGCAGACAGCCACCAACCCATCTGTGTTT
GTGAAAATGACGGACCCGCCAGCTCAAGTGTCAGTCCCCTTCATGTCACCAGCTAGTGCA
TATCAATGGTTTTATGATGGTTACCCCACCTTTGGTGAGCACCTCCAGGCAAACGACCTG
GATTATGGCCAATGCCCGAATAATATGATGGGCACTTTTAGCATTAGGACAGTGGGGACT
GAGAAGTCACCACACTCCATTACCCTGAGGGTGTATATGAGAATCAAACACGTCAGGGCA
TGGATCCCAAGACCTCTGAGAAATCAACCCTATTTGTTTAAGACCAACCCGAATTACAAA
GGAAATGACATTAAATGTACCAGCACTAGTAGAGATAAGATAACAACGCTG
>2016-288-CVA16
GGGGATCCCATTGCAGATATGATTGACCAAACTGTGAACAATCAAGTGAACCGCTCCTTG
ACTGCGATGCAAGTACTACCTACAGCTGCCAACACTGAGGCAAGTAGTCACAGATTAGGC
ACTGGTGTTGTACCAGCACTACAAGCCGCGGAGACAGGGGCGTCGTCCAATGCTAGTGAC
AAGAACCTCATTGAAACTAGGTGTGTGTTGAACCACCACTCCACGCAAGAGACAGCCATT
GGGAATTTCTTTAGCCGTGCTGGTCTTGTCAGCATCATCACAATGCCCACCACGGGTACA
CAGAATACAGATGGTTATGTTAATTGGGACATCGACTTAATGGGATATGCTCAGCTGCGG
CGGAAATGCGAGTTATTCACCTACATGCGCTTTGATGCTGAATTCACATTTGTCGTAGCC
AAACCCAATGGTGTGCTAGTCCCCCAATTACTCCAGTACATGTATGTCCCGCCAGGTGCT
CCGAAGCCTACTTCCAGAGATTCGTTTGCTTGGCAGACAGCCACCAACCCATCTGTGTTT
GTGAAAATGACGGACCCGCCAGCTCAAGTGTCAGTCCCCTTCATGTCACCAGCTAGTGCA
TATCAATGGTTTTATGATGGTTACCCCACCTTTGGTGAGCACCTCCAAGCAAACGACCTG
GATTATGGCCAATGCCCGAATAATATGATGGGCACTTTTAGCATTAGGACAGTGGGGACT
GAGAAGTCACCACACTCCATTACCCTGAGGGTGTATATGAGAATCAAACACGTCAGGGCA
TGGATCCCAAGACCTCTGAGAAATCAACCCTATTTGTTTAAGACCAACCCGAATTACAAA
GGAAATGACATTAAATGTACCAGCACTAGTAGAGATAAGATAACAACGCTG
>2016-292-CVA16
GGAGATCCCATCGCAGATATGATTGATCAAACTGTGAACAGTCAAGTGAACCGCTCTCTG
ACTGCGATGCAAGTACTACCTACGGCTGCTAACACTGAGGCAAGTAGTCACAGATTAGGC
ACTGGTGTTGTGCCAGCACTACAAGCTGCGGAGACAGGGGCGTCGTCCAATGCTAGTGAC
AAGAACCTCATTGAGACTAGATGTGTGTTGAACCATCACTCCACGCAAGAGACAGCCATT
GGGAATTTCTTTAGCCGTGCTGGTCTTGTCAGCATCATCACAATGCCCACCACGGGCACA
CAGAATACGGATGGTTATGTTAATTGGGACATTGATTTAATGGGATATGCTCAGCTGCGG
CGGAAATGCGAGTTATTCACCTACATGCGCTTTGATGCTGAGTTCACATTTGTCGTAGCC
AAACCCAATGGTGTGCTAGTCCCCCAATTACTCCAGTACATGTATGTCCCGCCAGGGGCT
CCGAAACCTACTTCCAGAGATTCGTTTGCTTGGCAGACAGCCACCAACCCATCTGTGTTT
GTGAAAATGACGGACCCGCCAGCTCAAGTGTCAGTCCCCTTCATGTCACCAGCTAGTGCA
TATCAATGGTTTTATGATGGTTACCCTACCTTTGGCGAGCACCTCCAAGCAAATGACCTG
GATTATGGTCAATGCCCGAATAATATGATGGGCACTTTTAGCATTAGAACAGTAGGGACT
GAGAAGTCACCACACTCCATTACCCTGAGGGTGTATATGAGAATCAAGCACGTCAGGGCA
TGGATCCCAAGACCTCTGAGAAATCAACCCTATTTGTTTAAGACCAACCCAAATTATAAA
GGAAATGACATTAAGTGTACCAGCACTAGCAGAGATAAGATAACAACGCTG
>2016-295-CVA16
GGGGATCCCATTGCAGACATGATTGACCAAACTGTAAACAATCAAGTGAACCGCTCCTTG
ACTGCGATGCAAGTACTACCTACAGCTGCCAACACTGAGGCAAGCAGTCACAGATTAGGC
ACTGGTGTTGTACCAGCACTACAAGCCGCGGAGACAGGGGCGTCGTCTAATGCTAGTGAC
AAGAATCTCATTGAGACTAGATGTGTATTGAACCATCACTCCACGCAAGAGACAGCCATT
GGGAACTTCTTTAGCCGTGCTGGTCTTGTCAGCATCATCACAATGCCCACTACAGGTACA
CAGAATACAGATGGTTATGTTAATTGGGACATTGATTTAATGGGATATGCTCAGCTGCGG
CGGAAATGCGAGTTATTCACCTACATGCGCTTTGATGCTGAATTCACATTTGTCGTAGCC
AAACCTAATGGTGTGTTGGTTCCCCAATTACTGCAGTACATGTATGTCCCGCCAGGGGCT
CCGAAACCTACTTCCAGAGATTCGTTTGCTTGGCAAACAGCCACCAACCCATCTGTGTTT
GTGAAAATGACGGACCCGCCAGCTCAAGTGTCAGTCCCTTTCATGTCACCAGCTAGTGCG
TATCAATGGTTTTATGATGGTTATCCCACCTTTGGTGAGCACCTCCAAGCGAATGACCTA
GATTATGGCCAATGCCCGAATAACATGATGGGCACTTTCAGCATTAGGACAGTAGGGACT
GAAAAGTCTCCACACTCCATCACCCTGAGAGTATACATGAGAATCAAACACGTCAGGGCG
TGGATCCCAAGGCCTCTGAGAAATCAACCCTATTTGTTTAAGACCAACCCAAATTATAAA
GGAAATGATATTAAGTGTACCAGCACTAGTAGAGACAAGATAACAACGCTG
>2017-028-CVA16-Clinic
GGGGATCCCATTGCAGATATGATTGACCAAACTGTAAACAATCAAGTGAACCGCTCCTTA
ACTGCGATGCAAGTACTACCTACAGCTGCCAACACTGAGGCAAGTAGTCACAGGCTAGGC
ACTGGTGTTGTACCAGCACTACAAGCTGCGGAGACAGGGGCGTCGTCTAATGCTAGTGAT
AAGAATCTCATTGAGACTAGATGTGTGTTGAACCATCACTCCACGCAAGAGACAGCCATT
GGGAATTTCTTTAGCCGTGCTGGTCTTGTCAGCATCATCACAATGCCTACCACGGGTACA
CAGAATACAGACGGTTATGTCAATTGGGACATTGATTTAATGGGATATGCTCAGCTGCGG
CGGAAATGCGAGTTATTCACCTACATGCGCTTTGACGCTGAATTCACATTTGTCGTAGCC
AAACCCAATGGTGAGTTAGTCCCCCAATTACTGCAGTACATGTATGTCCCACCAGGGGCT
CCGAAACCTACTTCCAGAGACTCGTTCGCTTGGCAGACAGCCACTAACCCATCTGTGTTT
GTGAAAATGACGGACCCCCCAGCTCAAGTGTCAGTCCCCTTCATGTCACCAGCTAGTGCA
TACCAATGGTTTTATGATGGTTATCCCACCTTTGGTGAACACCTCCAAGCAAATGACCTA
GATTATGGCCAATGCCCGAATAATATGATGGGCACTTTTAGCATTAGGACAGTAGGGACT
GAGAAGTCACCACACTCCATTACCCTGAGAGTATACATGAGGATCAAACACGTCAGGGCA
TGGATCCCAAGACCTCTGAGAAATCAGCCCTATTTGTTTAAGACCAACCCGAATTATAAA
GGAAATGATATTAAGTGTACCAGCACCAGTAGAGATAAGATAACAACACTG
>2017-033-CVA16-Clinic
GGGGATCCCATTGCAGATATGATTGACCAAACTGTGAACAATCAAGTGAACCGCTCTTTG
ACTGCGATGCAAGTACTACCTACAGCTGCCAACACTGAGGCAAGTAGTCACAGATTAGGC
ACTGGTATTGTACCAGCACTACAAGCCGCGGAGACAGGGGCGTCGTCCAATGCTAGTGAC
AAGAACCTCATTGAAACTAGATGTGTGTTGAACCACCACTCCACGCAAGAGACAGCCATT
GGGAATTTCTTTAGCCGTGCTGGTCTTGTCAGCATCATCACAATGCCCACCACGGGTACA
CAGAATACAGATGGTTATGTCAATTGGGACATCGACTTAATGGGATATGCTCAGCTGCGG
CGGAAATGCGAGTTATTCACCTACATGCGCTTTGATGCCGAATTCACATTTGTCGTAGCC
AAACCCAATGGTGAGCTAGTCCCCCAATTACTCCAGTACATGTATGTCCCGCCAGGTGCC
CCGAAGCCTACTTCCAGAGACTCGTTTGCTTGGCAGACAGCCACCAACCCATCTGTGTTT
GTGAAAATGACGGACCCGCCAGCTCAAGTGTCAGTCCCCTTCATGTCACCAGCTAGTGCA
TATCAATGGTTTTATGATGGTTACCCCACCTTTGGTGAGCACCTCCAAGCAAACGACCTG
GATTATGGTCAATGCCCGAATAATATGATGGGCACTTTTAGCATTAGGACAGTGGGGACT
GAGAAGTCACCACACTCCATTACCCTGAGGGTGTATATGAGAATCAAACACGTCAGGGCA
TGGATCCCAAGACCTCTGAGAAATCAACCCTATTTGTTTAAGACCAACCCGAATTACAAA
GGAAATGACATTAAATGTACCAGCACTAGTAGAGATAAGATAACAACGCTG
>2017-034-CVA16-Clinic
GGGGATCCCATTGCAGATATGATTGACCAAACTGTGAACAATCAAGTGAACCGCTCTTTG
ACTGCGATGCAAGTACTACCTACAGCTGCCAACACTGAGGCAAGTAGTCACAGATTAGGC
ACTGGTATTGTACCAGCACTACAAGCCGCGGAGACAGGGGCGTCGTCCAATGCTAGTGAC
AAGAACCTCATTGAAACTAGATGTGTGTTGAACCACCACTCCACGCAAGAGACAGCCATT
GGGAATTTCTTTAGCCGTGCTGGTCTTGTCAGCATCATCACAATGCCCACCACGGGTACA
CAGAATACAGATGGTTATGTCAATTGGGACATCGACTTAATGGGATATGCTCAGCTGCGG
CGGAAATGCGAGTTATTCACCTACATGCGCTTTGATGCCGAATTCACATTTGTCGTAGCC
AAACCCAATGGTGAGCTAGTCCCCCAATTACTCCAGTACATGTATGTCCCGCCAGGTGCC
CCGAAGCCTACTTCCAGAGACTCGTTTGCTTGGCAGACAGCCACCAACCCATCTGTGTTT
GTGAAAATGACGGACCCGCCAGCTCAAGTGTCAGTCCCCTTCATGTCACCAGCTAGTGCA
TATCAATGGTTTTATGATGGTTACCCCACCTTTGGTGAGCACCTCCAAGCAAACGACCTG
GATTATGGTCAATGCCCGAATAATATGATGGGCACTTTTAGCATTAGGACAGTGGGGACT
GAGAAGTCACCACACTCCATTACCCTGAGGGTGTATATGAGAATCAAACACGTCAGGGCA
TGGATCCCAAGACCTCTGAGAAATCAACCCTATTTGTTTAAGACCAACCCGAATTACAAA
GGAAATGACATTAAATGTACCAGCACTAGTAGAGATAAGATAACAACGCTG
>2014-222-CVA10
GGTGACCCTGTGGAGGATATAATCCATGACGCTCTGGGGAGCACAGCGCGCAGAGCTATT
AGCAGTGCTACAAATGTTGAATCCGCAGCCAATACCACTCCCAGTTCACACCGATTAGAG
ACTGGACGCGTGCCAGCGCTACAGGCTGCAGAGACGGGTGCCACTTCTAATGCCTCAGAT
GAGAACATGATTGAGACCCGTTGCGTGGTTAACAGAAATGGGGTGCTGGAAACCACTATC
AACCACTTCTTCTCCCGCTCTGGATTAGTGGGAGTAGTTAACCTCACAGATGGGGGGACG
GACACCACTGGGTATGCTACATGGGACATAGACATCATGGGCTTTGTCCAACTCCGCAGA
AAATGCGAGATGTTCACATACATGAGGTTTAACGCAGAATTCACATTTGTCACAACGACT
GAGAGTGGAGAGGCTCGCCCGTACATGCTGCAATATATGTATGTGCCCCCTGGTGCCCCT
AAACCGACGGGAAGGGATGCCTTTCAATGGCAAACAGCAACTAATCCATCAGTCTTCGTC
AAACTCACTGACCCTCCTGCACAAGTCTCGGTCCCTTTCATGTCACCAGCTAGCGCATAT
CAGTGGTTTTATGATGGTTACCCCACTTTTGGCCAGCACCCGGAGACCTCAAACACAACA
TACGGATTGTGCCCAAACAATATGATGGGCACCTTTGCAGTGAGAGTTGTTAGTAGGAAG
GCAAGCCAACTAAAACTACAGACTAGAGTGTACATGAAGCTTAAGCATGTGAGGGCTTGG
GTCCCAAGGCCGATCAGGTCTCAGCCATACCTGCTTAAAAACTTCCCCAATTACGACAGT
AGCAAGATTACCAACAGTGCGCGGGACCGATCCAGTATCAAGCAAGCTAATATG
>2014-337-CVA10
GGTGACCCTGTGGAAGATATAATCCATGACGCTCTGGGAAGTACAGCGCGCAGGGCTATT
AGCAGTGCTACAAATGTTGAATCCGCAGCTAACACCACTCCCAGTTCACACCGACTGGAG
ACTGGACGCGTACCAGCGCTACAGGCTGCAGAAACGGGTGCCACTTCTAATGCCACAGAT
GAGAACATGATTGAGACCCGTTGTGTGGTTAACAGAAATGGGGTGTTGGAAACCACTATC
AACCATTTCTTCTCCCGCTCTGGATTAGTGGGAGTAGTTAACCTCACAGATGGGGGGACA
GACACCACTGGGTATGCTACATGGGACATAGACATTATGGGCTTTGTCCAACTCCGCAGA
AAATGCGAGATGTTCACATACATGAGATTCAACGCGGAATTCACGTTTGTCACAACGACT
GAGAATGGAGAGGCTCGCCCGTACATGCTGCAATACATGTATGTGCCCCCTGGCGCCCCT
AAACCGACGGGAAGGGATGCCTTCCAATGGCAAACAGCAACTAACCCATCAGTCTTCGTC
AAACTCACTGACCCTCCTGCACAAGTCTCAGTCCCTTTCATGTCACCAGCTAGTGCATAT
CAGTGGTTTTATGATGGTTACCCCACTTTCGGCCAGCACCCGGAGACCTCAAACACAACA
TACGGATTGTGCCCAAACAATATGATGGGCACTTTTGCAGTGAGAGTTGTTAGTAGGGAG
GCAAGTCAACTAAAACTACAGACTAGAGTGTACATGAAGCTTAAGCATGTGAGGGCCTGG
GTCCCAAGACCGATCAGGTCTCAGCCATACTTGCTTAAAAACTTCCCCAATTACGACAGT
AGCAAAATTACCAACAGTGCACGGGACCGATCCAGTATCAAGCAAGCTAATATG
>2014-345-CVA10
GGTGACCCTGTGGAGGATATAATCCATGACGCTCTGGGAAACACAGCGCGCAGAGCTATT
AGCAGTGCTACAAATGTTGAATCCGCAGCCAACACCACTCCTAGTTCACACCGACTAGAG
ACTGGACGTGTACCAGCGCTACAGGCTGCAGAGACGGGTGCCACTTCTAATGCCACAGAT
GAGAACATGATCGAGACCCGTTGCGTGGTTAACAGAAATGGGGTGTTGGAAACCACTATC
AACCACTTCTTCTCCCGCTCTGGATTAGTGGGAGTAGTTAACCTCACAGATGGGGGGACG
GACACCACTGGGTATGCTACATGGGACATAGACATTATGGGCTTTGTCCAACTCCGCAGA
AAATGCGAGATGTTCACATACATGAGATTCAACGCAGAATTCACATTTGTTACAACGACT
AAGAATGGAGAGGCTCGTCCGTACATGCTGCAATATATGTATGTGCCCCCTGGCGCCCCC
AAACCGACGGGAAGGGATGCTTTTCAATGGCAAACAGCAACTAACCCATCAGTCTTCGTC
AAACTCACTGACCCTCCTGCACAAGTCTCAGTTCCTTTCATGTCACCAGCTAGCGCATAT
CAGTGGTTTTATGATGGTTACCCTACTTTCGGCCAGCACCCGGAGACCTCAAACACAACA
TACGGATTGTGCCCAAACAACATGATGGGCACCTTTGCAGTGAGAGTTGTTAGTAGGGAG
GCAAGTCAATTAAAACTACAGACTAGAGTGTACATGAAGCTTAAGCACGTGAGGGCCTGG
GTCCCAAGACCGATCAGGTCTCAGCCATACCTACTTAAAAACTTCCCCAATTATGACAGT
AGCAAGATTGCCAACAGTGCACGGGATCGATCCAGTATCAAGCAAGCCAATATG
>2014-348-CVA10
GGTGACCCTGTGGAGGATATAATCCATGACGCTCTGGGAAACACAGCGCGCAGAGCTATT
AGCAGTGCTACAAATGTTGAATCCGCAGCCAACACCACTCCTAGTTCACACCGACTAGAG
ACTGGACGTGTACCAGCGCTACAGGCTGCAGAGACGGGTGCCACTTCTAATGCCACAGAT
GAGAACATGATCGAGACCCGTTGCGTGGTTAACAGAAATGGGGTGTTGGAAACCACTATC
AACCACTTCTTCTCCCGCTCTGGATTAGTGGGAGTAGTTAACCTCACAGATGGGGGGACG
GACACCACTGGGTATGCTACATGGGACATAGACATTATGGGCTTTGTCCAACTCCGCAGA
AAATGCGAGATGTTCACATACATGAGATTCAACGCAGAATTCACATTTGTTACAACGACT
AAGAATGGAGAGGCTCGTCCGTACATGCTGCAATATATGTATGTGCCCCCTGGCGCCCCC
AAACCGACGGGAAGGGATGCTTTTCAATGGCAAACAGCAACTAACCCATCAGTCTTCGTC
AAACTCACTGACCCTCCTGCACAAGTCTCAGTTCCTTTCATGTCACCAGCTAGCGCATAT
CAGTGGTTTTATGATGGTTACCCTACTTTCGGCCAGCACCCGGAGACCTCAAACACAACA
TACGGATTGTGCCCAAACAACATGATGGGCACCTTTGCAGTGAGAGTTGTTAGTAGGGAG
GCAAGTCAATTAAAACTACAGACTAGAGTGTACATGAAGCTTAAGCACGTGAGGGCCTGG
GTCCCAAGACCGATCAGGTCTCAGCCATACCTACTTAAAAACTTCCCCAATTATGACAGT
AGCAAGATTGCCAACAGTGCACGGGATCGATCCAGTATCAAGCAAGCCAATATG
>2014-349-CVA10
GGTGACCCTGTGGAGGATATAATCCATGACGCTCTGGGAAACACAGCGCGCAGAGCTATT
AGCAGTGCTACAAATGTTGAATCCGCAGCCAACACCACTCCTAGTTCACACCGACTAGAG
ACTGGACGTGTACCAGCGCTACAGGCTGCAGAGACGGGTGCCACTTCTAATGCCACAGAT
GAGAACATGATCGAGACCCGTTGCGTGGTTAACAGAAATGGGGTGTTGGAAACCACTATC
AACCACTTCTTCTCCCGCTCTGGATTAGTGGGAGTAGTTAACCTCACAGATGGGGGGACG
GACACCACTGGGTATGCTACATGGGACATAGACATTATGGGCTTTGTCCAACTCCGCAGA
AAATGCGAGATGTTCACATACATGAGATTCAACGCAGAATTCACATTTGTTACAACGACT
GAGAATGGAGAGGCTCGTCCGTACATGCTGCAATATATGTATGTGCCCCCTGGCGCCCCC
AAACCGACGGGAAGGGATGCTTTTCAATGGCAAACAGCAACTAACCCATCAGTCTTCGTC
AAACTCACTGACCCTCCTGCACAAGTCTCAGTTCCTTTCATGTCACCAGCTAGCGCATAT
CAGTGGTTTTATGATGGTTACCCTACTTTCGGCCAGCACCCGGAGACCTCAAACACAACA
TACGGATTGTGCCCAAACAACATGATGGGCACCTTTGCAGTGAGAGTTGTTAGTAGGGAG
GCAAGTCAATTAAAACTACAGACTAGAGTGTACATGAAGCTTAAGCACGTGAGGGCCTGG
GTCCCAAGACCGATCAGGTCTCAGCCATACCTACTTAAAAACTTCCCCAATTATGACAGT
AGCAAGATTGCCAACAGTGCACGGGATCGATCCAGTATCAAGCAAGCCAATATG
>2016-032-CVA10
GGCGACCCTGTGGAGGATATAATTCATGACGCTCTGGGAAATACAGCGCGCAGAGCTATT
AGCAGTGTTACAAATGTTGAATCCGCGGCCAACACCACTCCCAGTTCACACCGACTAGAG
ACTGGACGCGTACCAGCACTACAGGCTGCAGAGACGGGTGCCACTTCTAATGCCACAGAT
GAGAACATGATCGAGACCCGTTGTGTGGTTAACAGAAATGGGGTGTTGGAAACCACTATC
AACCACTTCTTCTCCCGCTCTGGATTAGTGGGAGTGGTTAACCTCACAGATGGGGGGACG
GACACCACTGGGTATGCTACATGGGACATAGACATTATGGGTTTTGTCCAGCTCCGCAGA
AAATGCGAGATGTTCACATACATGAGGTTCAACGCAGAATTCACATTTGTCACGACGACA
GAGAATGGAGAGGCTCGTCCGTACATGCTGCAATATATGTATGTGCCCCCTGGCGCCCCC
AAACCGACGGGAAGGGATGCCTTTCAATGGCAAACAGCAACTAACCCATCAGTCTTTGTC
AAACTCACTGACCCTCCTGCACAAGTCTCAGTTCCTTTCATGTCACCAGCTAGCGCATAC
CAGTGGTTCTATGATGGTTACCCCACTTTCGGCCAGCACCCGGAGACCTCAAACACAACA
TACGGATTGTGCCCAAACAATATGATGGGCACTTTTGCAGTGAGAGTTGTTAGTAGAGAG
GCAAGTCAACTAAAACTACAGACTAGAGTGTACATGAAGCTTAAGCATGTGAGGGCCTGG
GTCCCAAGACCGATCAGGTCTCAGCCATACCTGCTTAAAAACTTCCCCAACTACGACAGT
AGCAAAGTTGCCAACAGTGCACGGGACCGTTCCAGTATCAAGCAAGCTAATATG
>2016-033-CVA10
GGCGACCCTGTGGAGGATATAATTCATGACGCTCTGGGAAATACAGCGCGCAGAGCTATT
AGCAGTGTTACAAATGTTGAATCCGCGGCCAACACCACTCCCAGTTCACACCGACTAGAG
ACTGGACGCGTACCAGCACTACAGGCTGCAGAGACGGGTGCCACTTCTAATGCCACAGAT
GAGAACATGATCGAGACCCGTTGTGTGGTTAACAGAAATGGGGTGTTGGAAACCACTATC
AACCACTTCTTCTCCCGCTCTGGATTAGTGGGAGTGGTTAACCTCACAGATGGGGGGACG
GACACCACTGGGTATGCTACATGGGACATAGACATTATGGGTTTTGTCCAGCTCCGCAGA
AAATGCGAGATGTTCACATACATGAGGTTCAACGCAGAATTCACATTTGTCACGACGACA
GAGAATGGAGGGGCTCGTCCGTACATGCTGCAATATATGTATGTGCCCCCTGGCGCCCCC
AAACCGACGGGAAGGGATGCCTTTCAATGGCAAACAGCAACTAACCCATCAGTCTTCGTC
AAACTCACTGACCCTCCTGCACAAGTCTCAGTTCCTTTCATGTCACCAGCTAGCGCATAC
CAGTGGTTCTATGATGGTTACCCCACGTTCGGTCAGCACCCGGAGACCTCAAACACAACA
TACGGATTGTGCCCAAACAATATGATGGGCACTTTTGCAGTGAGAGTTGTTAGTAGAGAG
GCAAGTCAACTAAAACTACAGACTAGAGTGTACATGAAGCTTAAGCATGTGAGGGCCTGG
GTCCCAAGACCGATCAGGTCTCAGCCATACCTGCTTAAAAACTTCCCCAACTACGACAGT
AGCAAAGTTGCCAACAGTGCACGGGACCGTTCCAGTATCAAGCAAGCTAATATG
>2016-046-CVA10
GGTGACCCTGTGGAGGATATAATCCATGACGCTCTGGGGAGCACAGCGCGCAGAGCTATT
AGCGGTGCTACAAATGTTGAATCCGCGGCCAACACCACTCCCAGCTCACACCGATTAGAG
ACTGGACGCGTACCGGCGCTACAGGCTGCGGAGACGGGTGCCACTTCTAATGCCTCAGAT
GAGAACATGATTGAGACCCGTTGCGTGGTTAACAGGAATGGGGTGCTAGAAACCACTATC
AACCACTTCTTCTCCCGCTCTGGATTAGTGGGAGTAGTTAACCTCACAGATGGGGGGACG
GACACCACTGGGTATGCTACATGGGACATAGACATCATGGGCTTTGTCCAACTCCGCAGA
AAATGCGAGATGTTCACATACATGAGGTTTAACGCAGAATTCACATTTGTCACAACGACT
AAGAATGGAGAGGCTCGCCCGTACATGCTGCAATATATGTATGTGCCCCCCGGCGCCCCC
AAACCGACGGGAAGGGATGCCTTTCAATGGCAAACAGCAACTAACCCATCAGTCTTCGTC
AAACTCACTGACCCTCCTGCACAAGTCTCGGTCCCTTTCATGTCACCAGCTAGCGCATAT
CAGTGGTTTTATGATGGTTACCCCACTTTCGGCCAGCACCCGGAGACCTCAAACACAACA
TACGGATTGTGCCCAAACAATATGATGGGCACCTTTGCAGTGAGAGTTGTTAGTAGGGAG
GCAAGCCAACTAAAACTACAGACTAGAGTGTACATGAAGCTTAAGCATGTGAGGGCCTGG
GTCCCAAGGCCGATCAGGTCTCAGCCATACCTGCTTAAAAACTTCCCCAATTACGACAGT
AGCAAGATTACCAACAGTGCACGAGACCGATCCAGTATCAAGCAGGCTAATATG
>2016-048-CVA10
GGCGACCCTGTGGAGGATATAATTCATGACGCTCTGGGAAATACAGCGCGCAGAGCTATT
AGCAGTGTTACAAATGTTGAATCCGCGGCCAACACCACTCCCAGTTCACACCGACTAGAG
ACTGGACGCGTACCAGCACTACAGGCTGCAGAGACGGGTGCCACTTCTAATGCCACAGAT
GAGAACATGATCGAGACCCGTTGTGTGGTTAACAGAAATGGGGTGTTGGAAACCACTATC
AACCACTTCTTCTCCCGCTCTGGATTAGTGGGAGTGGTTAACCTCACAGATGGGGGGACG
GACACCACTGGGTATGCTACATGGGACATAGACATTATGGGTTTTGTCCAGCTCCGCAGA
AAATGCGAGATGTTCACATACATGAGGTTCAACGCAGAATTCACATTTGTCACGACGACA
GAGAATGGAGAGGCTCGTCCGTACATGTTGCAATATATGTATGTGCCCCCTGGCGCCCCC
AAACCGACGGGAAGGGATGCCTTTCAATGGCAAACAGCAACTAACCCATCAGTCTTTGTC
AAACTCACTGACCCTCCTGCACAAGTCTCAGTTCCTTTCATGTCACCAGCTAGCGCATAC
CAGTGGTTCTATGATGGTTACCCCACTTTCGGCCAGCACCCGGAGACCTCAAACACAACA
TACGGATTGTGCCCAAACAATATGATGGGCACTTTTGCAGTGAGAGTTGTTAGTAGAAAG
GCAAGTCAACTAAAACTACAGACTAGAGTGTACATGAAGCTTAAGCATGTGAGGGCCTGG
GTCCCAAGACCAATCAGGTCTCAGCCATACCTGCTTAAAAACTTCCCCAACTACGACAGT
AGTAAAGTTGCCAACAGTGCACGGGACCGTTCCAGTATCAAGCAAGCTAATATG
>2016-296-CVA10
GGCGACCCTGTGGAGGATATAATTCATGACGCTCTGGGAAATACAGCGCGCAGAGCTATT
AGCAGTGTTACAAATGTTGAATCCGCGGCCAATACCACTCCCAGTTCACACCGACTAGAG
ACTGGACGCGTACCAGCACTACAGGCTGCAGAGACGGGTGCCACTTCTAATGCCACAGAT
GAGAACATGATCGAGACTCGTTGTGTGGTTAACAGAAATGGGGTGTTGGAAACCACTATC
AACCACTTCTTCTCCCGCTCTGGATTAGTGGGAGTGGTTAACCTCACAGATGGGGGGACG
GGCACCACTGGGTATGCTACATGGGACATAGACATTATGGGTTTTGTCCAGCTCCGCAGA
AAATGCGAGATGTTCACATACATGAGGTTCAACGCAGAATTCACATTTGTCACAACGACA
AAGAATGGAGAGGTTCGTCCGTACATGCTGCAATATATGTATGTGCCCCCTGGCGCCCCC
AAACCGACGGGAAGGGATGCCTTTCAATGGCAAACAGCAACTAACCCATCAGTCTTTGTC
AAACTCACTGACCCTCCTGCACAAGTCTCAGTTCCTTTCATGTCACCAGCTAGCGCATAC
CAGTGGTTCTATGACGGTTACCCTACTTTCGGCCAGCACCCGGAGACCTCAAACACAACA
TACGGATTGTGCCCAAACAATATGATGGGCACTTTTGCAGTGAGAGTTGTTAGTAGAGAG
GCAAGTCAACTAAAACTACAGACTAGAGTGTACATGAAGCTTAAGCATGTGAGGGCCTGG
GTCCCAAGACCGATCAGGTCTCAGCCATACCTGCTTAAAAACTTCCCCAACTACGATAGT
AGCAAAGTTGCCAACAGTGCACGGGACCGTTCCAGTATCAAGCAAGCTAATATG
>2017-009-CVA10
GGCGACCCTGTGGAGGATATAATTCATGACGCTCTGGGAAATACAGCGCGCAGAGCTATT
AGCAGTGTTACAAATGTTGAATCCGCGGCCAATACCACTCCCAGTTCACACCGACTAGAG
ACTGGACGCGTACCAGCACTACAGGCTGCAGAGACGGGTGCCACTTCTAATGCCACAGAT
GAGAACATGATCGAGACCCGTTGTGTGGTTAACAGAAATGGGGTGTTGGAAACCACTATC
AACCACTTCTTCTCCCGCTCTGGATTAGTGGGAGTGGTTAACCTCACAGATGGGGGGACG
GACACCACTGGGTATGCTACATGGGACATAGACATTATGGGTTTTGTCCAGCTCCGCAGA
AAATGCGAAATGTTCACATACATGAGGTTCAACGCAGAATTCACATTTGTCACAACGACA
GACAATGGAGAGGCTCGTCCGTACATGCTGCAATATATGTATGTGCCCCCTGGCGCCCCC
AAACCGACGGGAAGGGATGCCTTTCAATGGCAAACAGCAACTAACCCGTCAGTCTTTGTC
AAACTCACTGACCCTCCTGCACAAGTCTCAGTTCCTTTCATGTCACCAGCTAGCGCATAC
CAGTGGTTCTATGATGGTTACCCCACTTTCGGCCAGCACCCGGAGACTTCAAACACAACA
TACGGATTGTGCCCAAACAATATGATGGGCACTTTTGCAGTGAGAGTTGTTAGTAGAAAG
GCAAGTCAACTAAAACTACAGACTAGAGTGTACATGAAGCTTAAGCATGTGAGGGCCTGG
GTCCCGAGACCGATCAGGTCTCAGCCATACCTGCTTAAAAACTTCCCCAACTACGACAGT
AGCAAAGTTGCCAACAGTGCACGGGACCGTTCCAGTATCAAGCAAGCTAATATG
>2017-022-CVA10-Clinic
GGCGACCCTGTGGAGGATATAATTCATGACGCTCTGGGAAATACAGCGCGCAGAGCTATT
AGCAGTGTTACAAATGTTGAATCCGCGGCCAATACCACTCCCAGTTCACACCGACTAGAG
ACTGGACGCGTACCAGCACTACAGGCTGCAGAGACGGGTGCCACTTCTAATGCCACAGAT
GAGAACATGATCGAGACCCGTTGTGTGGTTAACAGAAATGGGGTGTTGGAAACCACTATC
AACCACTTCTTCTCCCGCTCTGGATTAGTGGGAGTGGTTAACCTCACAGATGGGGGGACG
GACACCACTGGGTATGCTACATGGGACATAGACATTATGGGTTTTGTCCAGCTCCGCAGA
AAATGCGAAATGTTCACATACATGAGGTTCAACGCAGAATTCACATTTGTCACAACGACA
GAGAATGGAGAGGCTCGTCCGTACATGCTGCAATATATGTATGTGCCCCCTGGCGCCCCC
AAACCGACGGGAAGGGATGCCTTTCAATGGCAAACAGCAACTAACCCATCAGTCTTTGTC
AAACTCACTGACCCTCCTGCACAAGTCTCAGTTCCTTTCATGTCACCAGCTAGCGCATAC
CAGTGGTTCTATGATGGTTACCCCACTTTCGGCCAGCACCCGGAGACCTCAAACACAACA
TACGGATTGTGCCCAAACAATATGATGGGCACTTTTGCAGTGAGAGTTGTTAGTAGAGAG
GCAAGTCAACTAAAACTACAGACTAGAGTGTACATGAAGCTTAAGCATGTGAGGGCCTGG
GTCCCAAGACCGATCAGGTCTCAGCCATACCTGCTTAAAAACTTCCCCAACTACGACAGT
AGCAAAGTTGCCAACAGTGCACGGGACCGTTCCAGTATCAAGCAAGCTAATATG
>2017-023-CVA10-Clinic
GGCGACCCTGTGGAGGATATAATTCATGACGCTCTGGGAAATACAGCGCGCAGAGCTATT
AGCAGTGTTACAAATGTTGAATCCGCGGCCAATACCACTCCCAGTTCACACCGACTAGAG
ACTGGACGCGTACCAGCACTACAGGCTGCAGAGACGGGTGCCACTTCTAATGCCACAGAT
GAGAACATGATCGAGACCCGTTGTGTGGTTAACAGAAATGGGGTGTTGGAAACCACTATC
AACCACTTCTTCTCCCGCTCTGGATTAGTGGGAGTGGTTAACCTCACAGATGGGGGGACG
GACACCACTGGGTATGCTACATGGGACATAGACATTATGGGTTTTGTCCAGCTCCGCAGA
AAATGCGAAATGTTCACATACATGAGGTTCAACGCAGAATTCACATTTGTCACAACGACA
GAGAATGGAGAGGCTCGTCCGTACATGCTGCAATATATGTATGTGCCCCCTGGCGCCCCC
AAACCGACGGGAAGGGATGCCTTTCAATGGCAAACAGCAACTAACCCATCAGTCTTTGTC
AAACTCACTGACCCTCCTGCACAAGTCTCAGTTCCTTTCATGTCACCAGCTAGCGCATAC
CAGTGGTTCTATGATGGTTACCCCACTTTCGGCCAGCACCCGGAGACCTCAAACACAACA
TACGGATTGTGCCCAAACAATATGATGGGCACTTTTGCAGTGAGAGTTGTTAGTAGAGAG
GCAAGTCAACTAAAACTACAGACTAGAGTGTACATGAAGCTTAAGCATGTGAGGGCCTGG
GTCCCAAGACCGATCAGGTCTCAGCCATACCTGCTTAAAAACTTCCCCAACTACGACAGT
AGCAAAGTTGCCAACAGTGCACGGGACCGTTCCAGTATCAAGCAAGCTAATATG
>2017-024-CVA10-Clinic
GGAGACCCTGTGGAAGATATAATCCATGACGCTCTGGGAAGTACAGCGCGCAGGGCTATT
AACAGTGCTACAATTGTTGAATCCGCAGCTAACACCACTCCCAGCTCACACCGACTGGAG
ACTGGACGCGTACCAGCGCTACAGGCTGCAGAGACGGGTGCCACTTCTAATGCTACAGAT
GAGAACATGATTGAGACCCGTTGTGTGGTTAACAGAAATGGGGTGTTGGAAACCACTATC
AACCATTTCTTCTCCCGCTCTGGATTAGTGGGAGTAGTTAACCTCACAGATGGGGGGACG
GATACCACTGGGTACGCTACATGGGACATAGACATTATGGGCTTCGTCCAACTCCGCAGA
AAATGTGAGATGTTCACATACATGAGATTCAACGCGGAATTCACGTTTGTCACAACGACT
GAGAATGGAGAGGCTCGCCCGTACATGTTGCAATACATGTATGTGCCCCCTGGCGCCCCT
AAACCGACGGGAAGGGATGCCTTCCAATGGCAAACAGCAACTAACCCATCAGTCTTCGTC
AAACTCACTGACCCTCCTGCACAAGTCTCAGTCCCTTTCATGTCACCAGCTAGTGCATAT
CAGTGGTTTTATGATGGTTACCCCACTTTCGGCCAGCACCCGGAGACCTCAAACACAACA
TACGGATTGTGCCCAAACAATATGATGGGCACTTTTGCAGTGAGAGTTGTTAGTAGGGAG
GCAAGTCAACTAAAACTACAGACTAGAGTGTACATGAAGCTCAAGCATGTGAGGGCCTGG
GTCCCAAGACCGATCAGGTCTCAGCCATACTTGCTTAAAAACTTCCCCAATTACGACAGT
AGCAAAATTACCAACAGTGCACGGGACCGATCCAGTATCAAGCAAGCTAATATG
>2015-115-CVA6-VP4-Clinic
ATGGGCGCCCAAGTTTCAACAGAAAAATCTGGGTCGCACGAGACAAAGAATGTAGCGACC
GAAGGGTCTACTATCAATTTCACCAACATCAATTACTATAAGGATTCTTATGCAGCGTCA
GCTAGTAGACAGGACTTTGCACAAGATCCCGCAAAGTTCACACGCCCTGTCTTGGATACC
ATCAGGGAGGTTGCAGCCCCGCTGCAATCCCCTTCTGTTGAGGCGTGCGGTTATAGTGAC
CGAGTTGCACAGTTGACTGTGGGCAACTCAACCATTACTACCCAAGAGGCAGCCAACATT
GTATTGAGTTACGGAGAGTGGCCAGAATATTGTCCTTCCACGGATGCTACAGCTGTGGAC
AAACCTACTCGCCCTGACGTGTCAGTGAATAGGTTCTACACACTGTCAACTAAGAGTTGG

>2015-116-CVA6-VP4-Clinic
ATGGGCGCCCAAGTCTCAACAGAAAAATCTGGATCGCACGAGACAAAGAATGTAGCGACT
GAAGGGTCTACTATTAACTTCACCAACATCAATTACTATAAAGACTCTTATGCAGCATCA
GCTAGTAGGCAGGACTTTGCACAAGATCCTGCAAAGTTCACACGTCCTGTCTTGGATACC
ATCAGGGAGGTTGCAGCCCCGTTGCAATCCCCCTCTGTTGAGGCGTGCGGCTATAGTGAT
CGTGTCGCACAGTTGACTGTGGGCAATTCAACCATTACCACCCAAGAGGCAGCTAACATT
GTATTGAGCTACGGAGAGTGGCCAGAATACTGTCCTTCTACGGACGCTACAGCTGTGGAC
AAACCTACTCGCCCTGACGTGTCGGTGAATAGATTCTACACACTGTCAACTAAGAGTTGG

>2015-118-CVA6-VP4-Clinic
ATGGGCGCCCAAGTTTCAACAGAAAAATCTGGGTCGCACGAGACAAAGAATGTAGCGACC
GAAGGGTCTACTATCAACTTCACCAACATCAATTACTATAAGGATTCTTATGCAGCGTCA
GCTAGTAGACAGGACTTTGCACAAGATCCCGCAAAGTTCACACGCCCTGTCTTGGATACC
ATCAGGGAGGTTGCAGCCCCGTTGCAATCCCCTTCTGTTGAGGCGTGCGGTTATAGTGAC
CGAGTCGCACAGTTGACTGTGGGCAACTCAACCATTACTACCCAAGAGGCAGCCAACATT
GTATTGAGTTACGGAGAGTGGCCAGAATATTGTCCCTCCACAGACGCTACAGCTGTGGAC
AAACCTACTCGCCCTGACGTGTCAGTAAATAGGTTCTACACACTGTCAACTAAGAGTTGG

>2015-119-CVA6-VP4-Clinic
ATGGGCGCCCAAGTTTCAACGGAAAAATCTGGGTCGCACGAGACAAAGAATGTAGCGACC
GAAGGGTCTACTATCAACTTCACCAACATCAATTACTATAAGGATTCTTATGCAGCGTCG
GCTAGTAGACAGGATTTTGCACAAGATCCCGCAAAGTTCACACGCCCTGTCTTGGATACC
ATCAGGGAGGTCGCAGCCCCATTGCAATCCCCTTCTGTTGAGGCGTGCGGTTATAGTGAC
CGGGTCGCACAGTTGACTGTGGGCAACTCAACCATTACTACCCAAGAGGCAGCCAACATT
GTATTGAGCTACGGAGAGTGGCCAGAATATTGTCCCTCTACGGACGCCACAGCTGTGGAC
AAGCCTACTCGCCCTGACGTGTCAGTGAATAGGTTCTACACACTGTCAACTAAGAGTTGG

>2015-120-CVA6-VP4-Clinic
ATGGGCGCCCAAGTTTCAACAGAAAAATCTGGGTCGCACGAGACAAAGAATGTAGCGACC
GAAGGGTCTACTATCAACTTCACCAACATCAATTACTATAAGGATTCTTATGCAGCGTCT
GCTAGTAGACAGGACTTTGCACAAGATCCCGCAAAGTTCACACGTCCTGTCTTGGATACC
ATCAGGGAGGTTGCAGCCCCGTTGCAATCCCCTTCTGTTGAGGCGTGCGGTTATAGTGAC
CGAGTTGCACAGTTGACTGTGGGCAACTCAACCATTACTACCCAAGAGGCAGCCAACATT
GTATTGAGTTACGGAGAGTGGCCAGAATATTGTCCCTCCACGGACGCCACAGCTGTGGAC
AAGCCTACTCGCCCTGACGTGTCAGTGAATAGGTTCTACACACTGTCAACTAAGAGTTGG

>2015-122-CVA6-VP4-Clinic
ATGGGCGCCCAAGTTTCAACAGAGAAATCTGGGTCGCACGAGACAAAGAATGTAGCGACC
GAAGGGTCTACTATCAACTTCACCAACATCAATTACTATAAGGACTCTTATGCAGCGTCA
GCTAGTAGACAGGACTTTGCACAAGATCCCGCAAAGTTCACACGCCCTGTCTTGGATACC
ATCAGGGAGGTTGCAGCCCCGTTGCAATCCCCTTCTGTTGAGGCGTGCGGTTATAGTGAC
CGAGTTGCACAATTGACTGTGGGCAACTCAACCATTACTACCCAAGAGGCAGCCAACATT
GTATTGAGTTACGGAGAGTGGCCAGAATATTGTCCCTCCACGGACGCTACAGCTGTGGAC
AAGCCTACTCGCCCTGACGTGTCAGTGAATAGGTTCTACACACTGTCAACTAAGAGTTGG

>2015-123-CVA6-VP4-Clinic
ATGGGCGCCCAAGTTTCAACAGAAAAATCTGGGTCGCACGAGACAAAAAATGTAGCGACC
GAAGGGTCTACTATCAACTTCACCAACATCAATTACTATAAGGACTCTTATGCAGCGTCT
GCTAGTAGACAGGACTTTGCACAAGATCCCGCAAAGTTCACACGCCCTGTCTTGGATACC
ATCAGGGAGGTTGCAGCCCCGTTGCAATCCCCTTCTGTTGAGGCGTGCGGTTATAGTGAC
CGAGTTGCACAGTTGACTGTGGGCAACTCAACCATTACTACCCAAGAGGCAGCCAACATT
GTATTGAGTTACGGAGAGTGGCCAGAATATTGTCCCTCCATGGACGCTACAGCTGTGGAC
AAGCCCACTCGCCCTGACGTGTCAGTGAATAGGTTCTACACACTGTCAACTAAGAGTTGG

>2015-124-CVA6-VP4-Clinic
ATGGGCGCCCAAGTTTCAACAGAAAAATCTGGGTCGCACGAGACAAAGAATGTAGCGACC
GAAGGGTCTACTATCAACTTCACCAACATCAATTACTATAAGGATTCTTATGCAGCGTCA
GCTAGTAGACAGGACTTTGCACAAGATCCCGCAAAGTTCACACGCCCTGTCTTGGATACC
ATCAGGGAGGTTGCAGCCCCGTTGCAATCCCCTTCTGTTGAGGCGTGCGGTTATAGTGAC
CGAGTCGCACAGTTGACTGTGGGCAACTCAACCATTACTACCCAAGAGGCAGCCAACATT
GTATTGAGTTACGGAGAGTGGCCAGAATATTGTCCCTCCACAGACGCTACAGCTGTGGAC
AAACCTACTCGCCCTGACGTGTCAGTAAATAGGTTCTACACACTGTCAACTAAAAGTTGG

>2015-125-CVA6-VP4-Clinic
ATGGGCGCCCAAGTTTCAACGGAAAAATCTGGGTCGCACGAGACAAAGAATGTAGCGACC
GAAGGGTCTACTATCAACTTCACCAACATCAATTACTATAAGGATTCTTATGCAGCGTCG
GCTAGTAGACAGGATTTTGCACAAGATCCCGCAAAGTTCACACGCCCTGTCTTGGATACC
ATCAGGGAGGTCGCAGCCCCATTGCAATCCCCTTCTGTTGAGGCGTGCGGTTATAGTGAC
CGGGTCGCACAGTTGACTGTGGGCAACTCAACCATTACTACCCAAGAGGCAGCCAACATT
GTATTGAGCTACGGAGAGTGGCCAGAATATTGTCCCTCTACGGACGCCACAGCTGTGGAC
AAGCCTACTCGCCCTGACGTGTCAGTGAATAGGTTCTACACACTGTCAACTAAAAGTTGG

>2016-027-CVA6-VP4-Clinic
ATGGGCGCCCAAGTTTCAACAGAAAAATCTGGGTCGCACGAGACAAAGAATGTAGCGACC
GAAGGGTCTACTATCAATTTCACCAACATCAATTACTATAAGGATTCTTATGCAGCGTCG
GCTAGTAGACAGGATTTTGCACAAGATCCCGCAAAGTTCACACGCCCTGTCTTGGATACC
ATCAGGGAGGTCGCAGCCCCATTACAATCCCCTTCTGTTGAGGCGTGCGGTTATAGTGAC
CGGGTCGCACAGTTGACTGTAGGCAACTCAACCATTACTACCCAAGAGGCGGCCAACATT
GTATTGAGCTACGGAGAGTGGCCAGAATATTGTCCCTCTACGGACGCCACAGCTGTGGAC
AAGCCTACTCGCCCTGACGTGTCAGTGAATAGGTTCTACACACTGTCAACTAAGAGTTGG

>2016-028-CVA6-VP4-Clinic
ATGGGCGCCCAAGTTTCAACAGAAAAATCTGGGTCGCACGAGACAAAGAATGTAGCGACC
GAAGGGTCCACTATCAACTTCACCAACATCAATTATTATAAGGATTCTTATGCAGCGTCA
GCTAGTAGACAGGATTTTGCACAAGATCCCGCAAAGTTTACACGCCCTGTCTTAGATACC
ATCAGGGAGGTTGCAGCCCCGTTGCAATCCCCTTCTGTTGAGGCGTGCGGTTATAGTGAC
CGAGTCGCACAGTTGACTGTGGGCAACTCAACCATTACTACCCAAGAGGCAGCCAACATT
GTATTGAGTTACGGAGAGTGGCCAGAATATTGTCCTTCCACGGACGCTACAGCTGTGGAC
AAGCCTACTCGCCCTGACGTGTCAGTGAATAGGTTCTATACACTGTCAACTAAGAGTTGG

>2016-029-CVA6-VP4-Clinic
ATGGGCGCCCAAGTTTCAACGGAAAAATCTGGGTCGCACGAGACAAAGAATGTAGCGACC
GAAGGGTCTACTATCAATTTCACCAACATCAATTACTATAAGGATTCTTATGCAGCGTCG
GCTAGTAGACAGGATTTTGCACAAGATCCCGCAAAGTTCACACGCCCTGTCTTGGATACT
ATCAGGGAGGTCGCAGCCCCATTGCAATCCCCCTCTGTTGAGGCGTGCGGTTATAGTGAC
CGGGTCGCACAGTTGACTGTAGGCAACTCAACCATTACTACCCAAGAGGCAGCCAACATT
GTATTGAGCTACGGAGAGTGGCCAGAATATTGTCCCTCTACGGACGCCACAGCTGTGGAC
AAGCCTACTCGCCCTGACGTGTCAGTGAATAGGTTCTACACACTATCAACTAAGAGTTGG

>2016-030-CVA6-VP4-Clinic
ATGGGCGCCCAAGTTTCAACAGAAAAATCTGGGTCGCACGAGACAAAGAATGTAGCGACC
GAAGGGTCCACTATCAACTTCACCAACATCAATTACTATAAGGATTCTTATGCAGCGTCA
GCTAGTAGACAGGATTTTGCACAAGACCCTGCAAAGTTCACACGCCCTGTCTTAGATACC
ATCAGGGAGGTTGCAGCCCCGTTGCAATCCCCTTCTGTTGAGGCGTGCGGTTACAGTGAC
CGAGTCGCACAGTTGACTGTGGGCAACTCAACCATTACTACCCAAGAGGCAGCCAACATT
GTATTGAGTTACGGAGAGTGGCCAGAATATTGTCCCTCCACGGACGCTACAGCTGTGGAC
AAGCCTACTCGCCCTGACGTGTCAGTGAATAGGTTCTACACACTGTCAACTAAGAGTTGG

>2016-031-CVA6-VP4-Clinic
ATGGGTGCCCAAGTTTCAACAGAAAAATCTGGGTCGCACGAGACAAAGAATGTGGCGACC
GAAGGGTCTACTATCAACTTCACCAACATCAATTACTACAAGGACTCATATGCAGCGTCT
GCTAGTAGACAGGACTTTGCACAAGATCCCGCAAAGTTCACACGCCCTGTCTTGGATACC
ATCAGAGAGGTTGCAGCCCCGTTGCAATCCCCTTCTGTTGAGGCGTGCGGTTATAGTGAC
CGAGTTGCGCAGTTGACTGTGGGCAACTCAACCATTACTACCCAAGAGGCAGCCAACATT
GTATTGAGTTACGGAGAATGGCCAGAATATTGTCCCTCCACGGACGCTACAGCTGTGGAC
AAGCCTACTCGCCCTGACGTGTCAGTGAATAGGTTCTACACACTGTCAACTAAGAGTTGG

>2016-036-CVA6-VP4-Clinic
ATGGGCGCCCAAGTTTCAACAGAAAAATCTGGGTCGCACGAGACAAAGAATGTAACGACC
GAAGGGTCTACTATCAACTTCACCAACATCAATTACTATAAGGATTCTTATGCAGCGTCG
GCTAGTAGACAGGATTTTGCACAAGATCCCGCAAAGTTCACACGCCCTGTCTTGGATACC
ATCAGGGAGGTCGCAGCCCCATTGCAATCCCCTTCTGTTGAGGCGTGCGGTTATAGTGAC
CGGGTCGCACAGTTGACTGTAGGCAACTCAACCATTACCACCCAAGAGGCAGCCAACATT
GTATTGAGCTACGGAGAGTGGCCAGAATATTGTCCCTCTACGGACGCCACAGCTGTGGAC
AAGCCTACTCGCCCTGACGTATCAGTGAATAGATTCTACACACTGTCAACTAAGAGTTGG

>2016-039-CVA6-VP4-Clinic
ATGGGCGCCCAAGTTTCAACAGAAAAATCTGGGTCGCACGAGACAAAGAATGTAGCGACC
GAAGGGTCCACTATCAACTTCACCAACATCAATTACTATAAGGATTCTTATGCAGCGTCA
GCTAGTAGACAGGATTTTGCACAAGACCCTGCAAAGTTCACACGCCCTGTCTTAGATACC
ATCAGGGAGGTTGCAGCCCCGTTGCAATCCCCTTCTGTTGAGGCGTGCGGTTACAGTGAC
CGAGTCGCACAGTTGACTGTGGGCAACTCAACCATTACTACCCAAGAGGCAGCCAACATT
GTATTGAGTTACGGAGAGTGGCCAGAATATTGTCCCTCCACGGACGCTACAGCTGTGGAC
AAGCCTACTCGCCCTGACGTGTCAGTGAATAGGTTCTACACACTGTCAACTAAGAGTTGG

>2016-044-CVA6-VP4-Clinic
ATGGGCGCCCAAGTTTCAACAGAAAAATCCGGGTCGCACGAGACAAAGAATGTAGCGACC
GAAGGGTCTACTATCAACTTCACCAACATCAATTACTATAAGGATTCTTATGCAGCGTCA
GCTAGTAGACAGGACTTTGCACAAGATCCCACAAAGTTCACACGCCCTGTCTTGGATACC
ATCAGGGAGGTTGCAGCCCCGTTGCAATCCCCTTCTGTTGAGGCGTGCGGTTATAGTGAC
CGAGTTGCACAGTTGACTGTGGGCAACTCAACCATTACCACCCAAGAGGCAGCCAACATT
GTATTGAGCTACGGAGAGTGGCCAGAATATTGTCCCTCTACGGACGCTACGGCTGTGGAC
AAGCCTACTCGCCCTGACGTGTCTGTGAATAGGTTCTACACACTGTCAACTAAGAGTTGG

>2016-045-CVA6-VP4-Clinic
ATGGGCGCCCAAGTTTCAACGGAAAAATCTGGGTCGCACGAGACAAAGAATGTAGCGACC
GAAGGGTCTACTATCAATTTCACCAACATCAATTACTATAAGGATTCTTATGCAGCGTCG
GCTAGTAGACAGGATTTTGCACAAGATCCCGCAAAGTTCACACGCCCTGTCTTGGATACT
ATCAGGGAGGTCGCAGCCCCATTGCAATCCCCCTCTGTTGAGGCGTGCGGTTATAGTGAC
CGGGTCGCACAGTTGACTGTAGGCAACTCAACCATTACTACCCAAGAGGCAGCCAACATT
GTATTGAGCTACGGAGAGTGGCCAGAATATTGTCCCTCTACGGACGCCACAGCTGTGGAC
AAGCCTACTCGCCCTGACGTGTCAGTGAATAGGTTCTACACACTATCAACTAAGAGTTGG

>2016-282-CVA6-VP4
ATGGGCGCCCAAGTTTCAACAGAAAAATCTGGGTCGCACGAGACAAAGAATGTAGCAACC
GAAGGATCTACTATCAACTTCACCAACATCAATTACTATAAGGATTCCTACGCAGCGTCA
GCTAGTAGACAGGATTTTGCGCAAGATCCCGCAAAATTCACACGCCCTGTCTTGGATACC
ATCAGGGAGGTTGCAGCCCCGTTGCAATCCCCTTCTGTTGAGGCGTGCGGTTATAGTGAC
CGAGTCGCACAGTTGACTGTGGGCAACTCAACCATCACTACCCAAGAGGCAGCCAACATT
GTATTGAGTTACGGAGAGTGGCCAGAGTATTGTCCCTCCACGGACGCTACAGCTGTGGAC
AAACCTACTCGCCCTGACGTGTCAGTAAATAGGTTCTACACACTGTCAACTAAGAGTTGG

>2017-015-CVA6-VP4-Clinic
ATGGGCGCCCAAGTTTCAACAGAAAAATCTGGGTCGCACGAGACAAAGAATGTAGCGACC
GAAGGGTCTACTATCAATTTCACCAACATCAATTACTATAAGGATTCTTATGCAGCGTCA
GCTAGTAGACAGGACTTTGCACAAGACCCCGCAAAGTTCACACGCCCCGTCTTGGATACC
ATCAGGGAGGTTGCAGCCCCGCTGCAATCCCCTTCTGTTGAGGCGTGCGGTTATAGTGAC
CGAGTTGCACAGTTGACTGTGGGCAACTCAACCATTACTACCCAAGAGGCAGCCAACATT
GTATTGAGTTACGGAGAGTGGCCAGAATATTGTCCCTCCACGGATGCTACAGCTGTAGAC
AAACCTACTCGCCCTGACGTGTCAGTGAATAGGTTCTACACATTGTCAACTAAGAGTTGG
>2014-204-CVA4-VP4
ATGGGAGCACAAGTGTCCACACAGCGATCTGGGTCTCATGAGACCAGCACTGTGGCAAGG
GAAGGCTCAACAATAAATTTCACTAATATTAATTATTACAAGGACTCCTATGCAGCCTCT
GGCAGCAAGCAGGATTATTCACAAGACCCTTCAAAGTTCACCCAGCCAGTCATGGACGTG
CTAAAGGAAATGGCCCCCCCGCTGCAATCTCCATCAGCTGAGGCATGTGGGTATAGTGAT
AGGGTTGCCCAATTAACTGTGGGAAACTCTACTATAACAACACAAGAAGCTGCAAACATA
GTAGTGGGTTATGGCGAGTGGCCGAATTACTGCCCTGACACAGACGCCACTGCAGTAGAT
AAACCCACCAGACCTGATGTTTCCGTGAATAGGTTTTACACATTATCTACTAAGTCTTGG

>2014-338-CVA8-VP4
ATGGGAGCACAGGTGTCAACGCAAAAGTCCGGTTCGCATGAGACAGGAATTGCAGCAACC
GAGGGCTCCACTATAAACTTCACAAATATCAATTATTATAAGGACTCCTATGCCGCCTCT
GCGAGCAAGCAAGATTTCACTCAAGACCCCACCAGGTTTACAAGCCCGGTATTAGATACA
CTTAGGGAGGTAGCGCCACCACTTAAGTCCCCTTCAGTGGAGGCTTGCGGGTACAGTGAC
AGGGTGGCGCAGTTGACAGTGGGAAATTCAACTATAACCACGCAAGAGGCAGCGAATATA
GTTCTTGCCTATGGAGAGTGGCCCGAGTATTGCCCTGATAGGGATGCTACTGCAGTGGAC
AAACCCACGCGCCCTGATGTGTCAGTGAACAGATTCTATACTATGTCCACGCAAATGTGG

>2014-342-CVA8-VP4
ATGGGAGCACAGGTGTCAACGCAAAAGTCCGGTTCGCATGAGACAGGAATTGCAGCAACC
GAGGGCTCCACTATAAACTTCACAAATATCAATTATTATAAGGACTCCTATGCCGCCTCT
GCGAGCAAGCAAGATTTCACTCAAGACCCCACCAGGTTTACAAGCCCGGTATTAGATACA
CTTAGGGAGGTAGCGCCACCACTTAAGTCCCCTTCAGTGGAGGCTTGCGGGTACAGTGAC
AGGGTGGCGCAGTTGACAGTGGGAAATTCAACTATAACCACGCAAGAGGCAGCGAATATA
GTTCTTGCCTATGGAGAGTGGCCCGAGTATTGCCCTGATAGGGATGCTACTGCAGTGGAC
AAACCCACGCGCCCTGATGTGTCAGTGAACAGATTCTATACTATGTCCACGCAAATGTGG

>2015-109-CVA4-VP4
ATGGGAGCGCAAGTGTCCACACAGCGGTCTGGGTCTCATGAGACCAGCACCGTAGCAAGG
GAAGGCTCAACAATAAATTTCACTAACATTAATTATTACAAGGACTCTTATGCAGCCTCT
GGCAGCAAACAGGATTATTCACAAGATCCTTCAAAGTTCACCCAACCAGTCATGGACGTG
CTAAAGGAAATGGCCCCCCCGCTGCAATCCCCATCAGCTGAGGCATGTGGGTATAGTGAT
AGGGTTGCCCAATTAACTGTAGGAAACTCTACTATAACGACACAAGAAGCTGCAAATATA
GTAGTGGGTTATGGCGAATGGCCAAATTACTGTCCTGACACAGATGCCACTGCAGTAGAT
AAACCCACTAGGCCTGATGTTTCCGTGAATAGGTTTTATACATTATCTACCAAGTCTTGG

>2015-112-CVA4-VP4
ATGGGAGCGCAAGTGTCCACACAGCGGTCTGGGTCTCATGAGACCAGCACCGTAGCAAGG
GAAGGCTCAACAATAAATTTCACTAACATTAATTATTACAAGGACTCTTATGCAGCCTCT
GGCAGCAAACAGGATTATTCACAAGATCCTTCAAAGTTCACCCAACCAGTCATGGACGTG
CTAAAGGAAATGGCCCCCCCGCTGCAATCCCCATCAGCTGAGGCATGTGGGTATAGTGAT
AGGGTTGCCCAATTAACTGTAGGAAACTCTACTATAACGACACAAGAAGCTGCAAATATA
GTAGTGGGTTATGGCGAATGGCCAAATTACTGTCCTGACACAGATGCCACTGCAGTAGAT
AAACCCACTAGGCCTGATGTTTCCGTGAATAGGTTTTATACATTATCTACCAAGTCTTGG

>2016-034-CVB3-VP4-Clinic
ATGGGGGCACAGGTCTCAACGCAGAAAACTGGTGCACACGAAACAGGGCTAAACGCTAGC
GGGAACTCCATAATACATTACACAAACATTAATTACTACAAAGATGCCGCTTCAAACTCA
GCGACCAGACAAGACTTCGCCCAAGACCCAGGGAAGTTTACGGAACCAGTTAAGGACATT
ATGATAAAATCATTGCCAGCTTTAAATTCCCCCACAGTTGAGGAGTGCGGGTATAGTGAT
AGGGTGAGGTCTATCACTCTGGGCAACTCCACTATTACTACGCAAGAGTGTGCAAATGTG
GTTGTGGGATACGGTGTGTGGCCAGATTACCTAAAGGACAGTGAAGCAACAGCTGAGGAC
CAACCAACACAACCAGATGTAGCCACGTGCAGATTTTATACGCTTGATTCTGTACAGTGG

>2016-047-CVA9-VP4-Clinic
ATGGGAGCTCAAGTATCGACACAGAAAACCGGAGCCCACGAAACCGGGCTGAACGCCAGT
GGTAACTCGGTTATCCATTACACAAACATCAACTACTACAAGGATGCTGCCTCCAATTCA
GCTAACCGCCAGGACTTTACACAGGACCCGAGTAAATTCACTGAACCAGTCAAGGATGTC
ATGATCAAGTCACTCCCCGCACTCAACTCACCAACCGTGGAGGAGTGTGGGTACAGCGAC
CGCGTCAGATCTATTACCCTTGGGAACTCCACAATAACCACACAGGAGTGTGCCAATGTG
GTGGTGGGGTACGGAAGATGGCCCACGTATCTTAGAGACGATGAGGCGACCGCGGAAGAT
CAACCCACTCAACCCGATGTGGCGACGTGTCGATTTTACACGCTGGATTCAATTAAATGG

>2014-057-CVA4
GGTGATGCAATAGCTGACGCTATACAAAACACGGTCACATCTACCATACAGAGGGTCACTACTAATGTTGTCGGGCAAGATGCAACAGCCGCCAACACCACACCTAGTTCCCATAGTTTGAACACTGGCCTAGTTCCTGCCCTCCAGGCCGCGGAGACTGGAGCTTCATCCACAGCCACAGATGGCAACTTGATAGAGACAAGATGTGTTGTAAACTCCAATGGTACTCGTGAAACTGATGTTGAGCATTTCTTCTCTAGGTCAGGACTAGTGGGTGTTATGGAGGTGGATGATACAGGCACTGCTGGAAAGGGGTTCTCAAACTGGGATATTGACATTATGGCGTTTGTACAACTGCGCCGCAAGCTTGAGGCATTCACGTATATGCGGTTTGATGCAGAATTCACTTTCATTACCAATCTAGAAAATGGGCTCACGAACAACAGTGTGATCCAATACATGTATGTACCACCAGGGGCCCCTAAACCTGATGCTCGAGAATCATTCCAGTGGCAAACCGCGACCAATCCGTCAGTTTTCCAGAAAATGGACAGCCCACCACCACAAGTGTCGGTGCCCTTTATGTCACCAGCTAGTGCCTACCAATGGTTCTATGATGGTTATCCCACTTTTGGGCCTCACTCAGAGACATCTAACCTATCTTATGGGCAGTGTCCTAACAACATGCTGGGGACATTTTCAGCTAGAGTTGTGAGTAAGCAAATTACCAATCAGAAGTTTCAGATTCGCATTTATTTGCGGCTTAAGAGAGTAAGGGCATGGGTCCCTAGACCCTTGAGATCACAACCATACATCTACAGAAACTACCCTACCTATGGTACTACCATTCAACACCTGGCCAAGGATAGACGCAAAATCACTGAAACTGACTACAACGCTGAACAACGCACGCAC
