# Supplementary material for: The surveillance of the epidemiological and serotype characteristics of hand, foot, mouth disease in Neijiang city, China, 2010-2017: A retrospective study
Source: PLoS One. 2019 Jun 6;14(6):e0217474. doi: 10.1371/journal.pone.0217474 (PMC6553746; doi:10.1371/journal.pone.0217474)
Supplement: S1 Data — (XLSX) [file pone.0217474.s003.xlsx]

## Sheet: 整合
年份	实验编号	性别	年龄	检测结果
2010	LJ2010-036	女	3	0
2010	001	女	3	0
2010	LJ2010-037	男	2	0
2010	002	男	2	0
2010		女	2	CVA16
2010	004	女	2	CVA16
2010	LJ2010-039	女	3	0
2010	003	女	3	0
2010	LJ2010-043	女	3	0
2010	005	女	3	0
2010		男	3	EV
2010	008	男	3	EV
2010	LJ2010-046	女	2	CVA16
2010	006	女	3	CVA16
2010	LJ2010-047	女	3	0
2010	007	女	3	0
2010	LJ2010-051	男	1	EV71
2010	009	男	1	EV71
2010	LJ2010-052	女	3	EV71
2010	010	女	3	EV71
2010	LJ2010-053	男	2	EV
2010	011	男	2	EV
2010	LJ2010-054	男	1	EV
2010	012	男	2	EV
2010		男	1	0
2010	023	男	1	0
2010		男	2	CVA16
2010	026	男	2	CVA16
2010	LJ2010-056	男	2	0
2010		男	1	0
2010		男	2	0
2010	014	男	1	0
2010	013	男	2	0
2010	015	男	2	0
2010		男	1	CVA16
2010	027	男	1	CVA16
2010	LJ2010-064	女	3	CVA16
2010	LJ2010-070	男	2	CVA16
2010	LJ2010-057	男	1	CVA16
2010	016	男	1	CVA16
2010	025	男	2	CVA16
2010	022	女	3	CVA16
2010		女	4	CVA16
2010	024	女	4	CVA16
2010	LJ2010-058	男	2	0
2010		男	1	0
2010		女	4	0
2010	018	男	1	0
2010	017	男	3	0
2010	019	女	4	0
2010	021	男	3	EV71
2010	LJ2010-059	女	4	EV
2010	020	女	4	EV
2010	LJ2010-061	男	3	EV71
2010		男	4	CVA16
2010	028	男	4	CVA16
2010	LJ2010-069	女	4	CVA16
2010		男	3	CVA16
2010		男	2	CVA16
2010	031	男	2	CVA16
2010	030	男	3	CVA16
2010	029	女	4	CVA16
2010		男	2	EV71
2010	LJ2010-071	女	2	CVA16
2010	032	女	3	CVA16
2010		男	3	EV71
2010	LJ2010-072	女	2	EV71
2010	033	女	2	EV71
2010	036	男	5	EV
2010	LJ2010-103	女	3	EV
2010		男	5	EV
2010		男	1	EV
2010	052	女	3	CVA16
2010	034	男	1	CVA16
2010	037	男	1	0
2010	LJ2010-077	男	1	EV
2010		男	2	0
2010	035	男	2	0
2010	LJ2010-083	男	5	EV71
2010		男	2	EV
2010		男	3	EV
2010	039	男	2	CVA16
2010	040	男	3	CVA16
2010	038	女	4	CVA16
2010	LJ2010-081	女	4	0
2010		男	2	0
2010	055	男	2	0
2010		男	3	EV71
2010		女	5	EV71
2010	054	男	3	EV71
2010	LJ2010-084	男	4	EV
2010		男	4	EV
2010	042	男	4	CVA16
2010	044	男	4	CVA16
2010	LJ2010-086	男	1	EV
2010	045	男	1	CVA16
2010	LJ2010-095	女	1	EV
2010	046	女	1	CVA16
2010		女	1	0
2010	047	女	1	0
2010	LJ2010-097	女	4	EV
2010	048	女	4	EV
2010	LJ2010-099	男	4	0
2010	LJ2010-098	女	3	0
2010		男	16	0
2010	051	男	4	0
2010	050	男	16	0
2010	049	女	3	0
2010	LJ2010-104	男	1	EV
2010	057	男	1	CVA16
2010	LJ2010-106	女	3	EV71
2010	058	女	4	EV71
2010		女	1	0
2010	063	女	1	0
2010		女	2	EV
2010	062	女	2	CVA16
2010	LJ2010-112	男	4	EV71
2010		男	1	EV71
2010	061	男	1	EV71
2010	059	男	4	EV71
2010	LJ2010-115	男	3	EV71
2010	060	男	3	EV71
2010	LJ2010-117	男	2	EV
2010	064	男	2	CVA16
2010	LJ2010-119	女	4	EV71
2010	065	女	4	EV71
2010	LJ2010-122	女	3	EV71
2010	066	女	3	EV71
2010	LJ2010-128	男	3	EV71
2010	067	男	3	EV71
2010	LJ2010-129	女	0.6	EV71
2010	068	女	1	EV71
2010		男	25	EV
2010	070	男	25	EV
2010	LJ2010-132	女	23	0
2010	069	女	23	0
2010	LJ2010-136	女	1	EV
2010	071	女	1	CVA16
2010	LJ2010-137	女	2	EV71
2010		男	2	EV71
2010	074	男	2	EV71
2010	072	女	2	EV71
2010		女	47	0
2010	073	女	47	0
2010	LJ2010-138	男	1	EV
2010	075	男	1	EV
2010	LJ2010-141	男	2	EV
2010	076	男	2	CVA16
2010	LJ2010-143	女	4	0
2010	077	女	4	0
2010	LJ2010-146	女	2	EV71
2010	078	女	2	EV71
2010	LJ2010-150	女	2	0
2010		女	2	0
2010	079	女	2	0
2010	080	女	2	0
2010		女	2	EV71
2010	081	女	3	EV71
2010	LJ2010-157	女	24	0
2010	082	女	24	0
2010	LJ2010-160	男	3	EV71
2010	LJ2010-159	男	1	EV71
2010	083	男	1	EV71
2010	084	男	3	EV71
2010		女	38	EV
2010	085	女	38	EV
2010	LJ2010-208	女	2	0
2010	LJ2010-177	女	3	0
2010	086	女	3	0
2010	087	女	2	0
2011	LJ2011-058	男	3	CVA16
2011		男	2	CVA16
2011		女	1	CVA16
2011		男	2	CVA16
2011	S004	1	3	CVA16
2011	S001	1	1	CVA16
2011	S002	1	2	CVA16
2011	S003	2	1	CVA16
2011	LJ2011-064	男	2	EV
2011	S005	1	2	EV
2011		男	3	CVA16
2011		女	2	CVA16
2011		男	3	CVA16
2011		女	3	CVA16
2011		男	3	CVA16
2011	S006	1	3	CVA16
2011	S008	1	3	CVA16
2011	S011	1	3	CVA16
2011	S007	2	2	CVA16
2011	S009	2	3	CVA16
2011		男	2	0
2011		男	3	0
2011		女	1	0
2011	S010	1	2	0
2011	S012	1	3	0
2011		女	2	CVA16
2011	S015	2	2	CVA16
2011		女	2	0
2011		男	2	0
2011	S016	1	1	0
2011	S014	2	2	0
2011	S013	2	4	0
2011	LJ2011-079	女	1	EV
2011	S018	1	2	EV
2011	S017	2	1	EV
2011		男	2	EV71
2011	LJ2011-085	男	4	EV71
2011	S019	1	4	EV71
2011	LJ2011-086	男	1	0
2011	S020	1	1	0
2011	LJ2011-091	女	2	0
2011	S021	2	2	0
2011	S022	1	6	EV71
2011	LJ2011-094	男	6	EV71
2011	LJ2011-095	男	4	CVA16
2011	S023	1	4	CVA16
2011	LJ2011-098	女	2	0
2011	S024	2	3	0
2011	LJ2011-102	女	7	0
2011	S025	2	7	0
2011	LJ2011-126	男	2	EV71
2011	S026	1	2	EV71
2011	LJ2011-115	女	1	EV71
2011	S027	2	1	EV71
2011	LJ2011-116	男	1	CVA16
2011	S028	1	1	CVA16
2011	LJ2011-131	男	1	EV71
2011	S029	1	1	EV71
2011	S031	1	2	EV71
2011	S032	2	1	EV
2011	LJ2011-135	男	2	EV71
2011		女	1	EV
2011	LJ2011-133	男	1	EV
2011	S030	1	1	EV
2011	S033	1	2	EV
2011	S034	1	3	EV71
2011	LJ2011-136	男	2	EV
2011	LJ2011-140	男	3	EV71
2011	LJ2011-144	男	1	EV71
2011	S035	1	1	EV71
2011	S041	2	1	CVA16
2011	S036	1	2	EV71
2011	S040	1	2	EV71
2011	S037	2	55	0
2011	S042	2	4	EV71
2011	LJ2011-149	男	2	EV71
2011		女	1	EV71
2011	S039	2	1	EV71
2011		女	55	0
2011		女	1	0
2011	S038	2	1	0
2011	LJ2011-150	男	2	EV71
2011		女	4	EV71
2011		女	1	CVA16
2011	LJ2011-161	男	3	EV71
2011	S044	1	3	EV71
2011	S047	1	4	EV71
2011	S048	2	2	EV71
2011	LJ2011-159	女	0.6	CVA16
2011	S043	2	0.5	CVA16
2011	S049	1	2	0
2011	S045	1	4	0
2011	S046	1	6	0
2011	S050	2	1	0
2011		男	4	EV71
2011		女	2	EV71
2011	S051	1	2	EV71
2011	LJ2011-164	男	4	0
2011		男	6	0
2011		男	2	0
2011		女	1	0
2011	LJ2011-168	男	2	EV71
2011	S053	1	2	EV71
2011	LJ2011-179	女	3	EV71
2011	S052	2	3	EV71
2011	S084	1	2	0
2011	LJ2011-181	男	2	EV71
2011	S080	2	3	EV
2011		男	2	EV71
2011		男	4	EV71
2011	LJ2011-186	男	2	EV71
2011	S057	1	2	EV71
2011	S055	1	2.5	EV71
2011	S056	1	4	EV71
2011	LJ2011-185	女	3	CVA16
2011	S054	2	3	CVA16
2011	S083	2	2	0
2011	S082	2	1	EV71
2011	S081	2	2	EV71
2011	LJ2011-191	男	1	EV71
2011		男	4	EV71
2011		男	2	EV71
2011	S058	1	1	EV71
2011	S060	1	2	EV71
2011	S059	1	4	EV71
2011	S085	1	1	EV71
2011	LJ2011-194	女	2	CVA16
2011		男	1	CVA16
2011	S062	1	1	CVA16
2011	S061	2	2	CVA16
2011	S063	1	1	0
2011	LJ2011-201	男	3	EV71
2011	LJ2011-196	男	3	EV71
2011	S064	1	3	EV71
2011	S066	1	3	EV71
2011	LJ2011-198	男	1	0
2011	LJ2011-196	男	1	0
2011	S065	1	1	0
2011	S078	2	1	0
2011	LJ2011-203	女	2	CVA16
2011	S067	2	2	CVA16
2011	S079	1	4	CVA16
2011	S070	2	3	EV71
2011	S069	1	5	EV71
2011	LJ2011-204	男	0.4	CVA16
2011	S068	1	N	CVA16
2011	LJ2011-207	男	5	EV71
2011	LJ2011-210	女	3	EV71
2011	LJ2011-278	女	2	EV71
2011	S117	2	2	EV71
2011	S076	2	1.5	0
2011	LJ2011-214	女	3	EV71
2011	LJ2011-213	男	3	EV71
2011	S075	1	3	EV71
2011	S077	2	3	EV71
2011	LJ2011-214	女	1	0
2011	LJ2011-214	男	4	EV71
2011	LJ2011-214	女	2	EV71
2011	LJ2011-214	女	1	EV71
2011	LJ2011-214	女	3	EV
2011	LJ2011-214	女	1	0
2011	LJ2011-214	女	2	0
2011	LJ2011-214	男	2	0
2011	LJ2011-278	男	3	0
2011	S119	1	3	0
2011	LJ2011-219	女	2	EV71
2011	S091	2	2	EV71
2011	LJ2011-219	男	45	0
2011	S092	1	45	0
2011	LJ2011-220	男	0.6	0
2011	LJ2011-221	女	1	0
2011	LJ2011-221	男	2	0
2011	S086	1	0.5	0
2011	S088	1	2	0
2011	S090	1	2	0
2011	S087	2	1	0
2011	LJ2011-223	男	0.8	EV71
2011	S089	1	N	EV71
2011	LJ2011-224	男	2	0
2011	LJ2011-227	男	2	EV71
2011	S093	1	2	EV71
2011	S094	1	2	EV
2011	LJ2011-229	男	2	EV
2011	S095	2	2	EV
2011	LJ2011-234	女	1	0
2011	S098	2	1	0
2011	LJ2011-230	女	2	EV
2011	LJ2011-230	男	1	EV
2011	LJ2011-233	男	1	EV
2011	S096	1	1	EV
2011	S097	1	1	EV
2011	LJ2011-237	女	1	0
2011	LJ2011-237	男	13	0
2011	S100	1	13	0
2011	S099	2	1	0
2011	LJ2011-244	女	1	0
2011	S102	2	1	0
2011	S101	2	3	0
2011	LJ2011-242	女	3	0
2011	LJ2011-250	男	1	EV71
2011	S103	1	1	EV71
2011	LJ2011-252	女	1	EV71
2011	S104	2	1	EV71
2011	LJ2011-252	女	1	0
2011	LJ2011-252	男	2	0
2011	S106	1	2	0
2011	S105	2	1	0
2011	S107	2	2	EV71
2011	LJ2011-255	女	2	EV
2011	LJ2011-278	男	1	CVA16
2011	S118	1	1	CVA16
2011	LJ2011-260	女	4	EV71
2011	S110	1	3	EV71
2011	LJ2011-260	男	3	EV
2011	S111	2	4	CVA16
2011	S109	2	3	EV71
2011	LJ2011-262	女	3	CVA16
2011	LJ2011-261	男	3	0
2011	S108	1	3	0
2011	LJ2011-266	男	3	EV71
2011	S112	1	3	EV71
2011	LJ2011-269	男	4	EV71
2011	S113	1	4	EV71
2011	LJ2011-272	男	1	EV71
2011	S114	1	1	EV71
2011	LJ2011-278	男	1	CVA16
2011	S116	1	1	CVA16
2011	LJ2011-276	男	0.7	0
2011	S115	1	N	0
2011	LJ2011-280	男	0.4	EV71
2011	LJ2011-279	女	0.1	EV71
2011	S121	2	N	EV71
2011	S122	1	N	EV71
2011	LJ2011-279	男	0.8	0
2011	S120	1	N	0
2011	LJ2011-280	女	23	0
2011	S123	2	23	0
2011	LJ2011-282	女	0.7	EV71
2011	S124	2	N	EV71
2011	LJ2011-286	男	4	0
2011	S125	1	4	0
2011	LJ2011-285	男	3	CVA16
2011	S127	1	3	CVA16
2011	LJ2011-288	女	1	0
2011	S126	2	1	0
2011	S128	1	1	0
2011	LJ2011-290	男	1	0
2011	LJ2011-292	女	5	EV71
2011	S129	2	5	EV71
2011	LJ2011-301	女	0.7	0
2011	S130	2	N	0
2011	LJ2011-305	男	3	EV71
2011	S131	1	3	EV71
2011	LJ2011-309	男	0.2	EV71
2011	S132	1	2	EV71
2011	LJ2011-310	男	0.8	EV71
2011	S133	1	N	EV71
2011	LJ2011-311	男	1	EV71
2011	S134	1	1	EV71
2011	LJ2011-314	男	2	EV71
2011	S136	1	3	EV71
2011	LJ2011-314	女	3	CVA16
2011	S135	2	3	CVA16
2011	LJ2011-324	男	0.8	EV71
2011	LJ2011-325	男	2	EV71
2011	S138	1	2	EV71
2011	S137	1	N	EV71
2011	LJ2011-329	女	2	CVA16
2011	S141	2	2	CVA16
2011	LJ2011-327	女	0.9	0
2011	LJ2011-329	男	2	0
2011	S140	1	2	0
2011	S139	2	N	0
2011	LJ2011-330	男	1	0
2011	S142	1	N	0
2011	LJ2011-239	女	3	EV
2011	S149	2	3	EV
2011	LJ2011-239	女	1	0
2011	LJ2011-345	女	1	0
2011	S148	2	1	0
2011	LJ2011-342	女	0.6	EV71
2011	LJ2011-342	女	1	EV71
2011	S144	2	1	EV71
2011	S145	2	1	EV71
2011	LJ2011-342	女	1	CVA16
2011	S143	2	1	CVA16
2011	LJ2011-344	男	2	EV71
2011	S146	1	2	EV71
2011	LJ2011-344	男	4	0
2011	S147	1	4	0
2011	LJ2011-347	男	2	0
2011	LJ2011-345	女	2	0
2011	LJ2011-345	男	3	0
2011	S152	1	3	0
2011	S150	2	1	0
2011	S151	2	2	0
2011	LJ2011-347	男	3	EV71
2011	LJ2011-347	男	3	EV71
2011	LJ2011-347	男	2	EV71
2011	LJ2011-347	女	2	EV71
2011	LJ2011-347	男	3	EV71
2011	S157	1	2	EV71
2011	S154	1	3	EV71
2011	S155	1	3	EV71
2011	S159	1	3	EV71
2011	S158	2	2	EV71
2011	LJ2011-347	男	2	0
2011	S153	1	2	0
2011	S156	1	2	0
2011	LJ2011-352	女	2	0
2011	LJ2011-352	男	1	0
2011	S161	1	1	0
2011	S160	2	2	0
2011	LJ2011-357	男	1	EV71
2011	S163	1	1	EV71
2011	LJ2011-359	男	4	EV
2011	S165	1	4	EV
2011	LJ2011-357	女	1	0
2011	LJ2011-359	女	1	0
2011	S162	2	1	0
2011	S164	2	1	0
2011	LJ2011-360	女	2	EV71
2011	S166	2	2	EV71
2011	LJ2011-365	男	2	EV
2011	S167	1	2	EV
2011	LJ2011-365	女	5	CVA16
2011	LJ2011-367	女	2	CVA16
2011	S168	2	5	CVA16
2011	S169	2	2	CVA16
2011	LJ2011-367	男	4	0
2011	S170	1	4	0
2011	LJ2011-391	男	6	0
2011	S192	1	6	0
2011	LJ2011-370	女	3	EV71
2011	S173	2	3	EV71
2011	LJ2011-370	男	3	CVA16
2011	LJ2011-373	男	3	CVA16
2011	S172	1	3	CVA16
2011	LJ2011-369	女	0.4	0
2011	S171	2	1	0
2011	S174	1	3	CVA16
2011	LJ2011-376	男	2	CVA16
2011	LJ2011-379	男	2	CVA16
2011	S175	1	2	CVA16
2011	S176	1	2	CVA16
2011	LJ2011-383	男	0.9	EV71
2011	LJ2011-383	女	9	EV71
2011	LJ2011-383	女	3	EV71
2011	S180	1	N	EV71
2011	S186	2	3	EV71
2011	S185	2	9	EV71
2011	LJ2011-381	男	1	EV
2011	S178	1	1	EV
2011	LJ2011-381	男	1	CVA16
2011	LJ2011-381	男	1	CVA16
2011	LJ2011-383	男	0.9	CVA16
2011	LJ2011-383	女	3	CVA16
2011	LJ2011-383	男	2	CVA16
2011	S187	1	2	CVA16
2011	S177	1	1	CVA16
2011	S179	1	1	CVA16
2011	S182	1	N	CVA16
2011	S184	2	3	CVA16
2011	LJ2011-383	男	2	0
2011	LJ2011-383	男	2	0
2011	S181	1	2	0
2011	S183	1	2	0
2011	LJ2011-386	女	2	EV71
2011	S188	2	2	EV71
2011	LJ2011-386	男	1	0
2011	S189	1	1	0
2011	LJ2011-394	女	4	EV71
2011	S195	2	4	EV71
2011	LJ2011-394	男	2	0
2011	S194	1	N	0
2011	LJ2011-391	男	3	EV71
2011	S191	1	3	EV71
2011	LJ2011-389	女	6	0
2011	S190	2	6	0
2011	LJ2011-394	女	3	0
2011	S193	2	3	0
2011	LJ2011-398	男	2	EV71
2011	S196	1	2	EV71
2011	S197	2	1	0
2011	LJ2011-400	女	6	EV71
2011	LJ2011-400	女	0.9	EV71
2011	S200	2	6	EV71
2011	S201	2	N	EV71
2011	LJ2011-398	女	1	0
2011	LJ2011-400	男	1	0
2011	S199	1	1	0
2011	LJ2011-412	男	2	0
2011	S216	1	2	0
2011	LJ2011-400	男	1	EV71
2011	S202	1	1	EV71
2011	LJ2011-400	男	1	CVA16
2011	S198	1	1	CVA16
2011	LJ2011-412	男	3	EV71
2011	S214	1	3	EV71
2011	LJ2011-407	男	3	EV71
2011	S208	1	3	EV71
2011	LJ2011-402	男	1	0
2011	LJ2011-407	男	1	0
2011	S203	1	1	0
2011	S207	1	1	0
2011	S215	2	3	0
2011	LJ2011-406	女	1	EV71
2011	LJ2011-407	男	3	EV71
2011	S206	1	3	EV71
2011	S204	2	2	EV71
2011	LJ2011-407	男	1	CVA16
2011	S205	1	1	CVA16
2011	LJ2011-414	男	1	0
2011	LJ2011-408	女	2	EV
2011	S209	2	2	EV
2011	LJ2011-409	女	1	0
2011	S210	2	N	0
2011	LJ2011-411	女	4	EV71
2011	S213	2	4	EV71
2011	LJ2011-411	男	2	CVA16
2011	LJ2011-411	男	1	CVA16
2011	S212	1	1	CVA16
2011	S211	1	2	CVA16
2011	LJ2011-419	女	6	0
2011	LJ2011-412	女	3	0
2011	S217	1	1	0
2011	S221	2	6	0
2011	S238	1	5	CVA16
2011	LJ2011-416	男	0.2	EV71
2011	LJ2011-416	女	5	EV71
2011	S218	1	2	EV71
2011	S219	2	5	EV71
2011	LJ2011-419	女	3	0
2011	S222	2	N	0
2011	LJ2011-436	男	1	0
2011	S242	1	1	0
2011	LJ2011-436	男	1	EV71
2011	S240	1	1	EV71
2011	LJ2011-417	女	6	CVA16
2011	S220	2	7	CVA16
2011	LJ2011-436	男	3	EV71
2011	S243	1	3	EV71
2011	LJ2011-420	男	1	CVA16
2011	LJ2011-420	女	2	CVA16
2011	LJ2011-420	女	0.8	CVA16
2011	S223	1	2	CVA16
2011	S224	2	3	CVA16
2011	S225	2	N	CVA16
2011	LJ2011-424	女	2	CVA16
2011	LJ2011-436	男	5	CVA16
2011	S227	2	2	CVA16
2011	LJ2011-423	女	5	EV
2011	S226	2	6	EV
2011	LJ2011-426	男	1	CVA16
2011	S228	1	2	CVA16
2011	LJ2011-436	男	3	CVA16
2011	LJ2011-436	男	1	CVA16
2011	S241	1	1	CVA16
2011	S239	1	3	CVA16
2011	LJ2011-427	女	4	EV71
2011	LJ2011-427	女	1	EV71
2011	S230	2	1	EV71
2011	S229	2	4	EV71
2011	LJ2011-430	女	1	EV
2011	S231	2	N	EV
2011	LJ2011-430	男	3	EV71
2011	S234	1	N	EV71
2011	S237	1	4	EV
2011	LJ2011-432	男	4	EV
2011	LJ2011-430	女	1	0
2011	LJ2011-430	女	1	0
2011	S233	2	N	0
2011	S232	2	N	0
2011	LJ2011-431	男	1	EV
2011	S236	1	N	EV
2011	LJ2011-431	男	0.8	0
2011	S235	1	N	0
2012	LJ2012-002	男	4	CVA16
2012	S001	1	4	CVA16
2012		女	1	EV71
2012	S004	2	2	EV71
2012		男	2	CVA16
2012	S003	1	3	CVA16
2012		女	32	0
2012	S002	2	32	0
2012		女	3	EV71
2012	S011	2	3	EV71
2012	LJ2012-005	男	1	EV
2012	S005	1	1	EV
2012	LJ2012-008	男	2	0
2012	S006	1	3	0
2012	LJ2012-015	女	4	0
2012	S010	2	4	0
2012		女	1	EV
2012	S008	2	2	EV
2012	LJ2012-011	女	1	CVA16
2012	S007	2	1	CVA16
2012	LJ2012-016	男	2	EV71
2012	S012	1	2	EV71
2012	LJ2012-014	女	2	0
2012	S009	2	3	0
2012	LJ2012-021	男	1	EV
2012	S013	1	2	EV
2012	LJ2012-023	男	1	EV
2012	S014	1	2	EV
2012	LJ2012-024	女	1	EV
2012	S015	2	1	EV
2012	LJ2012-039	女	1	EV
2012	S024	2	1	EV
2012		男	2	CVA16
2012	S017	1	3	CVA16
2012	LJ2012-027	男	0.9	0
2012	LJ2012-054	男	0.8	0
2012	S016	1	N	0
2012	LJ2012-031	女	1	EV
2012	S018	2	1	EV
2012		男	1	0
2012	S019	1	2	0
2012	LJ2012-032	女	25	0
2012	S020	2	25	0
2012		女	18	0
2012	S021	2	18	0
2012	LJ2012-037	女	5	CVA16
2012	S022	2	6	CVA16
2012	LJ2012-051	女	3	0
2012	LJ2012-038	男	0.9	0
2012	S023	1	N	0
2012	S031	2	3	0
2012		男	3	CVA16
2012	S058	2	2	0
2012		女	4	EV71
2012	S026	2	5	EV71
2012	LJ2012-043	男	2	0
2012		女	1	0
2012	S025	1	2	0
2012	S027	2	1	0
2012	LJ2012-046	女	1	0
2012	S028	2	1	0
2012		女	5	EV
2012	S055	2	5	EV
2012	LJ2012-048	女	1	CVA16
2012	S029	2	2	CVA16
2012		男	6	0
2012	S066	1	6	0
2012	LJ2012-050	女	2	CVA16
2012		女	4	CVA16
2012	S030	2	3	CVA16
2012	S059	2	4	CVA16
2012		女	2	0
2012		女	3	0
2012	S060	2	3	0
2012		男	3	CVA16
2012	S056	1	3	CVA16
2012	S057	1	4	CVA16
2012		男	1	EV
2012	S065	1	2	EV
2012	S032	1	N	0
2012	LJ2012-056	男	2	CVA16
2012	LJ2012-058	男	1	CVA16
2012	S034	1	2	CVA16
2012	S033	1	3	CVA16
2012	LJ2012-090	女	5	EV
2012	S054	2	5	EV
2012	LJ2012-061	男	1	CVA16
2012	S035	1	1	CVA16
2012		男	3	0
2012	S067	1	4	0
2012		女	2	EV
2012	S069	2	3	EV
2012		男	2	0
2012	S070	1	2	0
2012		男	1	0
2012	S068	1	2	0
2012		女	1	0
2012	S072	2	2	0
2012	LJ2012-065	女	2	0
2012		男	1	0
2012	S039	2	3	0
2012	S071	1	2	0
2012	LJ2012-067	女	3	EV
2012	S036	2	5	EV
2012	LJ2012-069	男	4	EV
2012	S037	1	4	EV
2012	LJ2012-071	男	2	CVA16
2012	S038	1	3	CVA16
2012	LJ2012-073	男	5	0
2012	S042	1	5	0
2012	S041	1	2	EV71
2012	LJ2012-074	男	2	EV
2012	S040	1	2	EV
2012		男	2	0
2012	LJ2012-077	女	4	0
2012	S043	2	4	0
2012	LJ2012-102	男	4	CVA16
2012	S100	1	4	CVA16
2012		男	2	EV
2012	S073	1	2	EV
2012	LJ2012-079	女	1	0
2012	S044	2	2	0
2012		男	3	EV71
2012	S061	1	3	EV71
2012	LJ2012-085	女	14	0
2012	S047	2	15	0
2012	LJ2012-084	男	3	CVA16
2012	S045	1	3	CVA16
2012		男	1	0
2012	S062	1	1	0
2012	LJ2012-085	男	1	EV
2012	S046	1	1	EV
2012		男	3	0
2012	S063	1	3	0
2012		男	3	EV71
2012	S050	1	3	EV71
2012	LJ2012-089	男	2	EV
2012	LJ2012-088	男	4	EV
2012	S049	1	4	EV
2012	S052	1	2	EV
2012	S081	1	1	EV
2012	S078	1	2	EV
2012	LJ2012-087	女	2	0
2012		男	2	0
2012	S051	1	2	0
2012	S048	2	3	0
2012	S080	1	2	0
2012	S082	1	2	0
2012	S083	2	2	0
2012	S079	2	4	0
2012		男	3	EV
2012	S088	1	3	EV
2012	LJ2012-098	女	3	CVA16
2012	S087	2	3	CVA16
2012		女	7	0
2012		女	2	0
2012	S064	2	7	0
2012	S053	2	3	0
2012	LJ2012-091	男	57	EV
2012	LJ2012-092	女	3	EV
2012		女	6	EV
2012	S074	1	57	EV
2012	S075	2	3	EV
2012	S076	2	6	EV
2012		男	3	CVA16
2012	S090	1	3	CVA16
2012		男	3	0
2012	S077	1	3	0
2012		男	6	CVA16
2012	S089	1	6	CVA16
2012	LJ2012-094	男	1	CVA16
2012		女	3	CVA16
2012	S098	1	1	CVA16
2012	S099	2	3	CVA16
2012		男	2	CVA16
2012	LJ2012-099	女	2	CVA16
2012	S091	1	2	CVA16
2012	LJ2012-095	男	2	EV
2012		男	1	EV
2012		女	4	0
2012		女	2	0
2012		男	2	0
2012		女	2	0
2012	LJ2012-097	女	3	CVA16
2012		女	4	CVA16
2012		男	3	CVA16
2012	S086	1	3	CVA16
2012	S084	2	3	CVA16
2012	S085	2	4	CVA16
2012	LJ2012-100	女	1	CVA16
2012	S094	2	1	CVA16
2012	S092	2	2	CVA16
2012		女	3	0
2012	S093	2	3	0
2012		男	1	CVA16
2012		男	6	CVA16
2012	S096	1	1	CVA16
2012	S097	1	6	CVA16
2012	LJ2012-101	男	6	0
2012	S095	1	6	0
2012		女	2	EV
2012	S102	1	1	EV
2012	S104	2	2	EV
2012	S103	1	3	CVA16
2012	LJ2012-104	女	1	0
2012		男	1	0
2012		男	2	0
2012	S101	2	1	0
2012	LJ2012-106	男	2	EV
2012	S105	1	2	EV
2012		女	2	CVA16
2012	S106	2	2	CVA16
2012	LJ2012-109	女	3	EV
2012	S110	2	3	EV
2012	S137	2	3	0
2012	LJ2012-107	男	3	EV
2012	S107	1	3	EV
2012		女	3	CVA16
2012		男	2	CVA16
2012	S109	1	2	CVA16
2012	S108	2	3	CVA16
2012		男	2	EV71
2012	S134	1	2	EV71
2012		男	2	EV
2012	S135	1	2	EV
2012	S111	2	2	CVA16
2012		男	0.9	0
2012	S112	1	N	0
2012	LJ2012-137	男	3	EV
2012		男	4	EV
2012		男	2	EV
2012		男	1	EV
2012	S120	1	1	EV
2012	S116	1	2	EV
2012	S118	1	2	EV
2012	LJ2012-116	男	1	CVA16
2012	LJ2012-115	男	4	CVA16
2012		男	2	CVA16
2012		男	3	CVA16
2012		男	2	CVA16
2012	LJ2012-113	女	4	CVA16
2012		男	2	CVA16
2012	S122	1	1	CVA16
2012	S114	1	2	CVA16
2012	S117	1	2	CVA16
2012	S121	1	2	CVA16
2012	S119	1	3	CVA16
2012	S115	1	4	CVA16
2012	S113	2	4	CVA16
2012	LJ2012-144	女	3	0
2012		男	2	0
2012	S138	1	2	0
2012	S123	1	3	EV
2012	LJ2012-138	男	5	CVA16
2012	LJ2012-111	女	2	CVA16
2012	S124	1	5	CVA16
2012	LJ2012-119	男	5	0
2012		男	3	CVA16
2012	S126	1	3	CVA16
2012	S125	2	2	0
2012		女	5	EV
2012	S129	2	5	EV
2012	LJ2012-121	男	2	0
2012		女	2	0
2012	S127	1	2	0
2012	S128	2	2	0
2012	LJ2012-122	女	2	EV
2012	S130	2	2	EV
2012		女	3	CVA16
2012	S136	2	3	CVA16
2012		男	2	0
2012	S133	1	2	0
2012	LJ2012-143	女	23	EV71
2012		男	4	EV71
2012	S132	1	4	EV71
2012	S131	2	23	EV71
2012		男	3	EV71
2012		男	3	EV71
2012	S140	1	4	EV71
2012	S142	1	4	EV71
2012		男	3	CVA16
2012	LJ2012-146	女	1	CVA16
2012		男	1	CVA16
2012	S144	1	1	CVA16
2012	S141	1	3	CVA16
2012	S143	2	1	CVA16
2012	LJ2012-145	女	1	0
2012	S139	2	2	0
2012		女	3	EV71
2012	S146	2	4	EV71
2012	LJ2012-147	男	1	EV
2012	S145	1	2	EV
2012	S147	1	2	CVA16
2012	LJ2012-150	女	2	EV
2012	S148	2	2	EV
2012		男	2	CVA16
2012		男	1	0
2012	S149	1	2	0
2012	LJ2012-151	男	2	CVA16
2012	S150	1	3	CVA16
2012	LJ2012-153	男	2	EV
2012	S151	1	2	EV
2012	LJ2012-154	男	1	EV
2012	S152	1	2	EV
2012		女	4	0
2012		女	4	0
2012	S156	2	4	0
2012	S157	2	4	0
2012	LJ2012-163	男	4	EV
2012	S158	1	4	EV
2012		男	3	0
2012	S160	1	3	0
2012	LJ2012-156	男	1	EV71
2012	S153	1	4	EV71
2012		男	4	0
2012	S159	1	4	0
2012	LJ2012-161	女	3	EV
2012	S154	2	3	EV
2012		男	4	CVA16
2012	S155	1	4	CVA16
2012	LJ2012-165	男	2	EV71
2012		女	3	0
2012		男	2	0
2012	S165	1	2	0
2012	S164	2	3	0
2012		女	2	EV71
2012		男	3	EV
2012	S167	1	3	EV
2012	LJ2012-167	男	6	CVA16
2012	S162	1	6	CVA16
2012		男	6	0
2012	S166	1	6	0
2012		女	3	EV
2012	S169	2	3	EV
2012		男	1	0
2012	LJ2012-169	男	3	0
2012	S168	1	3	0
2012	S173	1	1	0
2012		男	4	EV71
2012	S171	1	4	EV71
2012	S170	1	3	0
2012		男	4	0
2012	S172	1	4	0
2012	LJ2012-174	女	3	0
2012		男	3	0
2012		男	2	0
2012	S176	1	3	0
2012	S175	1	4	0
2012	S174	2	3	0
2012	LJ2012-173	男	3	0
2012		女	4	0
2012	S177	2	4	0
2012		女	5	EV
2012	LJ2012-176	男	1	EV
2012	S180	1	2	EV
2012	S178	2	5	EV
2012		男	3	CVA16
2012	S179	1	3	CVA16
2012		男	2	0
2012	S181	1	2	0
2012		女	2	EV71
2012	S183	2	2	EV71
2012	LJ2012-180	男	7	CVA16
2012	S187	1	7	CVA16
2012	LJ2012-177	女	2	0
2012		男	2	0
2012		女	1	0
2012		女	0.6	0
2012	S184	1	3	0
2012	S186	2	1	0
2012	S185	2	2	0
2012	S182	2	5	0
2012		女	3	0
2012		女	0.2	0
2012	S188	2	3	0
2012	S189	2	N	0
2012		女	1	0
2012	S197	2	2	0
2012		女	3	CVA16
2012	S191	2	4	CVA16
2012	LJ2012-182	男	2	0
2012		女	3	0
2012		男	3	0
2012	S190	1	3	0
2012	S198	1	3	0
2012	LJ2012-188	男	3	CVA16
2012	S192	1	4	EV
2012	LJ2012-184	男	4	EV
2012	LJ2012-187	女	4	EV
2012	S193	2	4	EV
2012		女	5	0
2012	S194	2	5	0
2012	S199	2	2	EV
2012	LJ2012-190	女	2	EV
2012		女	7	EV
2012	LJ2012-191	男	1	EV
2012	S202	1	1	EV
2012	S201	2	7	EV
2012	S195	1	3	CVA16
2012		男	5	0
2012	S200	1	5	0
2012	S196	2	3	0
2012		男	6	EV71
2012	S205	1	6	EV71
2012	LJ2012-195	女	0.8	EV
2012	S204	2	N	EV
2012	LJ2012-194	男	0.7	0
2012	S203	1	N	0
2012		男	3	EV
2012	S207	1	3	EV
2012	LJ2012-196	男	0.8	EV
2012		男	0.8	EV
2012		男	2	EV
2012	S210	1	2	EV
2012	S206	1	N	EV
2012	S208	1	N	EV
2012		男	0.4	0
2012	S209	1	N	0
2012	LJ2012-198	女	6	EV
2012	S211	2	6	EV
2012	LJ2012-201	男	3	0
2012	S212	1	3	0
2012	LJ2012-207	女	2	0
2012	S213	2	2	0
2012		男	1	0
2012	S214	1	2	0
2012	LJ2012-212	女	2	0
2012	S220	2	N	0
2012	LJ2012-209	女	0.8	0
2012	S215	2	N	0
2012	S218	1	N	EV
2012		男	0.9	EV
2012		男	0.4	EV
2012	S217	1	N	EV
2012	LJ2012-213	男	2	0
2012	LJ2012-211	男	0.2	0
2012	S219	1	2	0
2012	S216	1	3	0
2012	LJ2012-218	男	1	EV71
2012	S222	1	2	EV71
2012		男	3	EV
2012	S224	1	4	EV
2012	LJ2012-217	女	1	CVA16
2012	S221	2	2	CVA16
2012		女	15	0
2012	S223	2	15	0
2012	LJ2012-219	男	1	0
2012		男	1	0
2012	S225	1	1	0
2012	S226	1	2	0
2012	LJ2012-221	男	2	0
2012	S227	1	2	0
2012		男	3	EV71
2012	S229	1	3	EV71
2012		男	2	EV
2012	S230	1	2	EV
2012	LJ2012-223	男	2	0
2012	S228	1	2	0
2012		男	4	EV
2012	S232	1	4	EV
2012	LJ2012-227	男	3	0
2012	S231	1	3	0
2012	LJ2012-230	男	1	CVA16
2012	S233	1	1	CVA16
2012	LJ2012-234	女	1	0
2012		女	2	0
2012	S234	2	1	0
2012	S235	2	3	0
2012	S236	2	1	EV
2012	LJ2012-237	女	1	EV
2012		男	1	EV
2012	S237	1	2	EV
2012	S243	2	1	EV
2012		女	1	EV
2012	LJ2012-245	男	1	0
2012	S242	1	2	0
2012	S244	1	2	EV
2012	S247	1	1	EV
2012		男	1	EV
2012	S239	2	1	EV
2012	LJ2012-241	女	1	EV
2012	S240	1	3	EV
2012		女	0.7	CVA16
2012	LJ2012-238	男	1	0
2012	S246	2	N	CVA16
2012	S238	1	2	0
2012	S260	1	4	0
2012		男	2	EV
2012	S241	1	2	EV
2012	S245	2	1	EV
2012	LJ2012-234	男	1	EV
2012		女	1	EV
2012	S255	2	1	CVA16
2012	LJ2012-253	女	1	CVA16
2012	S254	2	2	EV
2012	S250	2	N	EV
2012		女	0.9	EV
2012		女	1	EV
2012	S253	2	1	CVA16
2012	LJ2012-246	女	1	CVA16
2012		女	0.8	0
2012		男	0.8	0
2012	S251	1	N	0
2012	S249	2	N	0
2012	LJ2012-252	男	0.6	EV
2012	S248	1	1	EV
2012		男	1	EV
2012	S256	1	2	0
2012	S252	2	4	EV
2012	LJ2012-257	女	4	EV
2012	LJ2012-261	男	4	0
2012		男	2	0
2012	LJ2012-268	男	1	0
2012		男	1	0
2012		女	2	0
2012	S258	1	1	0
2012	S257	1	2	0
2012	S259	2	2	0
2012	S262	1	1	EV
2012	S264	2	1	EV
2012		男	1	EV
2012		女	1	EV
2012	LJ2012-272	男	1	0
2012		男	1	0
2012		男	2	0
2012	LJ2012-274	女	2	0
2012		女	2	0
2012		男	2	0
2012	S261	1	1	0
2012	S263	1	1	0
2012	S265	1	2	0
2012	S269	1	2	0
2012	S266	2	2	0
2012	S267	2	3	0
2012	LJ2012-275	女	1	0
2012		男	2	0
2012	S270	1	3	0
2012	S268	2	2	0
2012	S272	1	3	EV
2012	LJ2012-282	男	2	EV
2012	LJ2012-281	男	2	0
2012	S271	1	3	0
2012	S278	1	1	EV
2012	S277	1	4	EV
2012	S276	2	1	EV
2012	S275	2	2	EV
2012	LJ2012-284	女	1	EV
2012		女	1	EV
2012		男	3	EV
2012		男	1	EV
2012	S273	1	1	EV
2012	LJ2012-285	男	1	EV
2012		男	1	0
2012		男	2	0
2012	S274	1	2	0
2012	S280	1	2	0
2012	S279	1	1	EV
2012	LJ2012-286	男	1	EV
2012	S282	1	1	CVA16
2012	LJ2012-291	男	1	CVA16
2012	S283	2	2	EV
2012	LJ2012-294	女	2	EV
2012	S284	1	2	EV
2012	LJ2012-298	女	2	EV
2012	S286	1	2	EV
2012	S285	1	3	EV
2012	LJ2012-300	男	2	EV
2012		男	2	EV
2012	S287	1	3	EV71
2012	S288	2	2	EV71
2012	LJ2012-301	男	3	EV71
2012		女	2	EV71
2012	S289	1	2	EV
2012	S290	1	2	EV
2012		男	2	EV
2012		男	2	EV
2012	S291	1	2	EV
2012		男	2	EV
2012		男	0.2	EV
2012		男	2	EV
2012		女	1	0
2012	S292	2	1	0
2012	S294	1	2	EV
2012	S293	1	N	EV
2012	S295	1	3	EV71
2012		男	3	EV71
2012	S297	1	2	EV71
2012		男	2	EV71
2012	S301	2	3	EV
2012		女	3	EV
2012	LJ2012-316	女	2	0
2012		男	1	0
2012	LJ2012-320	男	0.8	0
2012		女	0.1	0
2012	S298	1	1	0
2012	S296	2	2	0
2012	S299	1	N	0
2012	S300	2	N	0
2012	S302	2	1	0
2012	LJ2012-327	男	1	EV
2012	S304	1	1	0
2012	S303	1	N	EV
2012	LJ2012-325	男	0.9	0
2012		男	1	EV
2012	S305	1	2	EV
2012		男	2	0
2012		女	2	EV
2012	S311	1	1	EV
2012	S312	1	1	EV
2012	S309	1	2	EV
2012	S310	1	2	EV
2012	S313	1	2	EV
2012	S308	2	1	EV
2012		男	2	EV
2012		男	2	EV
2012		男	1	EV
2012	LJ2012-304	男	1	EV
2012		男	2	EV
2012		女	1	0
2012	S306	1	1	EV
2012	S307	1	2	0
2012	LJ2012-314	女	2	0
2012		女	1	0
2012		女	3	0
2012	S315	2	1	0
2012	S314	2	2	0
2012	S316	2	4	0
2012		女	4	0
2012	S317	2	4	0
2012	S319	2	2	EV71
2012		女	2	EV71
2012		男	2	0
2012	S318	1	2	0
2012	LJ2012-353	女	1	0
2012	S321	1	85	0
2012	S322	1	N	0
2012	S320	2	2	0
2012		男	1	0
2012		男	1	0
2012		男	1	0
2012		女	8	0
2012		男	1	0
2012	LJ2012-354	女	1	0
2012		男	2	0
2012	S324	1	2	0
2012	S325	1	2	0
2012	S326	1	2	0
2012	S328	1	2	0
2012	S330	1	2	0
2012	S329	2	1	0
2012	S323	2	2	0
2012	S327	2	8	0
2012	LJ2012-356	男	8	0
2012	S331	1	8	0
2012	LJ2012-359	女	1	0
2012		男	0.9	0
2012	LJ2012-361	男	1	0
2012	LJ2012-362	男	3	0
2012		女	2	0
2012	LJ2012-363	女	2	0
2012	S334	1	1	0
2012	S335	1	3	0
2012	S333	1	N	0
2012	S332	2	1	0
2012	S336	2	2	0
2012	S337	2	2	0
2013	S003	男	N	0
2013	S004	男	30	0
2013	S006	女	1	0
2013	S005	女	2	EV71
2013	S007	男	2	EV71
2013	S008	女	1	EV
2013	S009	男	1	0
2013	S010	女	3	0
2013	S012	男	3	EV71
2013	S011	女	2	EV71
2013	S013	女	3	EV71
2013	S014	女	4	EV71
2013	S017	女	3	0
2013	S016	男	1	EV
2013	S015	男	5	0
2013	S018	男	1	0
2013	S019	男	1	0
2013	S020	男	1	EV
2013	S021	女	3	0
2013	S023	男	3	EV
2013	S024	男	N	EV
2013	S027	女	1	EV
2013	S026	男	1	0
2013	S025	女	3	0
2013	S022	女	4	0
2013	S029	男	3	EV71
2013	S030	女	3	EV71
2013	S028	男	2	0
2013	S031	女	1	EV71
2013	S032	女	2	EV71
2013	S036	女	5	EV71
2013	S033	女	2	EV
2013	S034	女	2	EV
2013	S043	男	1	EV
2013	S041	女	1	EV
2013	S042	女	2	EV
2013	S037	女	3	EV
2013	S035	男	2	0
2013	S044	男	2	0
2013	S040	女	2	0
2013	S038	女	3	0
2013	S039	女	3	0
2013	S048	女	3	0
2013	S049	男	1	0
2013	S046	女	3	EV
2013	S047	男	2	0
2013	S045	女	4	0
2013	S052	女	9	EV
2013	S054	男	6	0
2013	S053	女	3	0
2013	S056	男	2	0
2013	S059	男	3	0
2013	S050	男	2	EV
2013	S051	男	3	EV
2013	S057	女	4	0
2013	S055	男	3	0
2013	S062	男	3	0
2013	S060	男	2	0
2013	S061	女	4	0
2013	S058	男	3	0
2013	S066	男	2	0
2013	S064	男	3	0
2013	S065	男	3	0
2013	S063	女	3	0
2013	S109	男	5	EV
2013	S069	男	2	0
2013	S068	女	1	0
2013	S067	女	2	0
2013	S070	女	3	0
2013	S071	男	2	0
2013	S074	男	2	0
2013	S076	男	2	0
2013	S077	男	2	0
2013	S073	女	1	0
2013	LJ2013-102	男	4	EV71
2013	S078	男	4	EV71
2013	S075	女	1	EV
2013	S072	男	2	0
2013	S098	男	1	0
2013	S110	男	3	0
2013	S093	男	1	EV71
2013	S094	女	5	EV71
2013	S080	男	N	EV
2013	S099	男	2	EV
2013	S092	男	4	EV
2013	S084	男	1	0
2013	S087	男	1	0
2013	S081	男	2	0
2013	S083	男	4	0
2013	S079	女	1	0
2013	S085	女	3	0
2013	S082	女	4	0
2013	S086	女	7	0
2013	S090	男	2	0
2013	S091	女	5	0
2013	S096	男	2	EV
2013	S103	男	3	0
2013	S095	女	1	0
2013	S097	女	2	0
2013	S088	男	1	EV
2013	S089	女	3	0
2013	S100	男	4	EV71
2013	S101	男	3	0
2013	S102	女	2	0
2013	S107	男	5	0
2013	LJ2013-118、124	男	5	0
2013	S108	女	1	0
2013		男	5	EV
2013		女	1	0
2013		男	3	0
2013	LJ2013-117、121、122	男	2	EV71
2013		女	3	EV71
2013	S105	男	2	EV71
2013	S106	女	3	EV71
2013	S104	男	4	0
2013		男	1	EV71
2013	S111	男	1	EV
2013	S123	女	1	EV
2013	S121	女	2	CVA16
2013		女	5	0
2013	S120	男	1	0
2013	S119	女	2	0
2013	S118	女	4	0
2013	S122	女	6	0
2013	S127	男	5	0
2013	S146	男	6	0
2013		女	1	EV71
2013		男	3	EV71
2013	S125	女	1	EV71
2013		男	3	0
2013	S124	男	3	0
2013		女	5	EV71
2013		女	2	EV71
2013		男	2	EV71
2013		女	2	EV
2013		女	1	EV
2013		女	3	CVA16
2013		女	3	0
2013	S114	女	2	0
2013	S115	女	2	0
2013	S112	女	3	0
2013	S113	女	5	0
2013	S116	男	2	0
2013	S117	女	3	0
2013	S144	男	0	0
2013	S126	男	3	EV71
2013	S136	女	3	EV
2013	S140	男	2	0
2013	S139	女	2	0
2013	S142	女	2	0
2013	S137	女	3	0
2013	S143	女	1	0
2013	S138	女	3	0
2013	S150	女	3	0
2013	S151	女	2	0
2013	S152	女	1	0
2013	S153	男	1	0
2013	S145	男	3	0
2013	S128	男	2	EV
2013	S130	女	3	EV
2013	S131	男	1	0
2013	S129	男	6	0
2013	S135	男	2	0
2013	S133	男	3	0
2013	S132	女	3	0
2013	S134	女	6	0
2013	S164	男	3	EV71
2013	S163	男	3	0
2013	S147	男	3.5	0
2013	S168	男	4	EV71
2013	S167	女	2	EV71
2013	S148	男	2	0
2013	S149	男	4	0
2013	S166	男	4	EV71
2013	S165	女	3	0
2013	S155	男	3	EV71
2013	S161	男	3	EV71
2013	S156	女	3	EV71
2013	S162	男	2	0
2013	S170	女	4	0
2013	S158	男	3.5	EV71
2013	S157	女	N	EV71
2013	S160	女	N	EV71
2013	S159	男	1	0
2013	S154	男	3	0
2013	S185	男	1	0
2013	S184	男	2	0
2013	S187	男	2	0
2013	S186	男	3	0
2013	S188	男	1	0
2013	S189	男	2	0
2013	S175	男	2	EV71
2013	S182	男	3	EV71
2013	S178	男	1	0
2013	S173	男	2	0
2013	S176	男	2	0
2013	S177	男	2	0
2013	S181	男	2	0
2013	S171	男	3	0
2013	S183	男	3	0
2013	S180	男	4	0
2013	S179	女	1	0
2013	S172	女	3	0
2013	S174	女	3	0
2013	S169	女	2	0
2013	S196	男	2	EV71
2013	S198	男	2	EV71
2013	S197	男	3	EV71
2013	S193	女	2	EV71
2013	S195	女	3	EV71
2013	S191	男	1	0
2013	S199	男	1	0
2013	S192	男	4	0
2013	S190	女	2.5	0
2013	S194	女	3	0
2013	S206	男	1	0
2013	S205	男	2	0
2013	S210	男	2	EV71
2013	S208	男	3.5	EV71
2013	S211	女	3	EV71
2013	S212	男	1	EV
2013	S201	男	5	CVA16
2013	S202	男	2	0
2013	S203	女	2	0
2013	S204	女	3	0
2013	S207	男	2	0
2013	S209	女	3	0
2013	S200	男	2	0
2013	LJ2013-179、185	女	3	EV71
2013		男	2	EV71
2013	S217	男	1	EV71
2013	S216	男	5	EV71
2013	S221	男	7	EV71
2013	S219	女	1	EV71
2013	S220	女	2	EV71
2013	S229	男	2	EV71
2013	S227	女	3	EV71
2013	S215	男	3	EV
2013	S218	女	2	EV
2013	S213	女	3	EV
2013	S214	男	3	0
2013	S222	男	2	0
2013		女	6	EV71
2013	S228	女	6	EV71
2013	S223	男	6	EV71
2013	S224	女	4	EV71
2013		男	2	0
2013		女	10	0
2013	S225	女	4	0
2013	S230	男	2	0
2013	S231	女	10	0
2013		女	3	EV71
2013	S233	女	3	EV71
2013		女	3	EV
2013	S232	女	3	EV
2013	S226	男	3	0
2013		男	3	EV71
2013		男	3	EV71
2013	S235	男	3	EV71
2013		女	3	EV
2013		女	4	0
2013		女	2	0
2013	S141	女	4	0
2013	S234	女	4	0
2013		男	2	EV71
2013		男	3	EV
2013		女	7	0
2013		男	1	0
2013	LJ2013-188	男	2	EV71
2013		男	2	0
2013	S239	女	2	0
2013		女	5	0
2013		男	4	0
2013	S242	男	4	0
2013	S238	女	5	0
2013		女	3	0
2013		女	1	EV71
2013		女	1	EV71
2013	LJ2013-191	女	2	EV71
2013	S236	女	1	EV71
2013	S241	女	1	EV71
2013	S247	女	3	EV
2013		女	2	0
2013	S237	女	2	0
2013	S248	女	2	0
2013	S254	女	2	0
2013	S250	男	2	EV71
2013	S244	男	3	EV71
2013		男	6	EV
2013	S249	男	3	EV
2013	S256	男	6	EV
2013		男	2	0
2013	LJ2013-186	女	3	0
2013	S251	男	1	0
2013	S240	男	2	0
2013	S252	男	2	0
2013	S245	男	7	0
2013	S253	女	2	0
2013	S246	女	3	0
2013	LJ2013-193	男	3	EV
2013	S255	男	3	EV
2013	S243	女	3	0
2013	LJ2013-196	女	0.9	0
2013		男	2	0
2013	S258	男	2	0
2013	S257	女	N	0
2013		女	4	EV
2013		男	2	EV
2013	LJ2013-203	男	1	0
2013		女	4	0
2013		男	2	0
2013		男	7	0
2013		男	2	0
2013		男	3	0
2013		女	2	0
2013		女	3	0
2013		男	1	0
2013		女	2	0
2013		女	2	EV71
2013	S286	女	2	EV71
2013		女	2	CVA16
2013		男	1	CVA16
2013	S285	男	1	CVA16
2013	S284	女	2	CVA16
2013	LJ2013-204	女	1	0
2013		男	1	EV71
2013	S292	男	1	EV71
2013		男	3	EV71
2013		男	0.4	EV
2013		女	23	0
2013		男	2	EV71
2013		男	9	EV71
2013		女	2	EV71
2013	S283	男	2	EV71
2013	S294	男	3	EV71
2013	S287	男	9	EV71
2013	S290	女	2	EV71
2013	LJ2013-206	男	3	CVA16
2013	S282	男	3	CVA16
2013		女	5	0
2013		女	1	EV71
2013		男	3	EV71
2013	S293	男	3	EV71
2013	S291	女	1	EV71
2013	LJ2013-201	男	5	0
2013		男	3	0
2013		男	3	0
2013		男	4	0
2013		女	1	0
2013	S261	男	3	0
2013	S259	男	5	0
2013	S260	男	5	0
2013		女	5	EV71
2013		男	5	EV71
2013		女	6	EV71
2013	S289	男	5	EV71
2013	S288	女	5	EV71
2013	S311	女	6	EV71
2013	S274	男	2	EV
2013	S269	男	N	EV
2013	S263	女	1	EV
2013		女	8	0
2013	S262	男	1	0
2013	S278	男	1	0
2013	S267	男	2	0
2013	S271	男	2	0
2013	S272	男	3	0
2013	S268	男	4	0
2013	S270	男	7	0
2013	S275	女	1	0
2013	S276	女	2	0
2013	S279	女	2	0
2013	S265	女	23	0
2013	S277	女	3	0
2013	S266	女	4	0
2013	S273	女	5	0
2013	S264	女	8	0
2013		男	1	EV71
2013	S281	女	1	EV71
2013	S312	男	2	EV71
2013	S280	女	1	0
2013		男	2	EV71
2013	S314	男	2	EV71
2013		女	1	EV
2013	S313	男	2	EV
2013	S296	女	4	0
2013		男	1	EV71
2013	S309	男	1	EV71
2013		男	1	CVA16
2013	S310	男	2	CVA16
2013	S295	女	3	0
2013	S297	女	1	0
2013		男	0.9	EV71
2013		女	3	EV71
2013	S307	男	N	EV71
2013	S308	女	3	EV71
2013		男	2	EV
2013	S298	女	N	0
2013		女	5	EV71
2013		男	1	EV71
2013		男	1	EV71
2013	S305	男	1	EV71
2013	S306	女	2	EV71
2013	S304	女	5	EV71
2013		女	2	EV
2013	LJ2013-221	男	4	EV71
2013		女	2	EV71
2013	S300	女	N	EV71
2013	S303	男	4	EV71
2013	LJ2013-224	男	36	EV
2013	S301	男	2	CVA16
2013		女	5	0
2013	S299	男	3	0
2013	S302	女	2	0
2013	S316	女	5	0
2013	LJ2013-222	男	1	EV71
2013	S315	男	1	EV71
2013		女	4	EV
2013	S317	男	36	EV
2013		男	1	EV71
2013		女	1	EV71
2013	LJ2013-234	女	2	EV71
2013		男	2	EV71
2013	S328	女	1	EV71
2013	S330	女	2	EV71
2013	S343	男	2	EV71
2013	LJ2013-233	男	1	0
2013	S327	男	1	0
2013		女	5	EV71
2013	LJ2013-229	男	1	EV71
2013	S321	男	1	EV71
2013	S329	女	5	EV71
2013	S325	男	2	EV
2013	LJ2013-228	女	0.8	EV71
2013	S320	女	N	EV71
2013	S323	男	1	EV71
2013	S324	女	2	EV71
2013	S322	女	4	EV
2013	S326	女	2	EV
2013	LJ2013-226	男	3	0
2013		女	2	0
2013	S318	男	3	0
2013	S319	女	2	0
2013		女	2	EV
2013	S347	女	2	EV
2013	LJ2013-260	男	1	0
2013	S340	男	1	0
2013		男	2	EV71
2013		男	2	EV71
2013	S341	男	2	EV71
2013	LJ2013-254	男	1	EV
2013	S337	男	1	EV
2013		男	2	EV71
2013		男	2	EV71
2013		男	1	EV71
2013	S334	男	1	EV71
2013	S332	男	2	EV71
2013	S333	男	2	EV71
2013	LJ2013-238	女	2	0
2013	S331	女	2	0
2013		女	1	0
2013	S342	女	1	0
2013		男	3	EV71
2013	S339	男	1	EV71
2013	LJ2013-247	女	3	0
2013	S335	女	3	0
2013		男	1	EV71
2013	S338	男	1	EV71
2013	LJ2013-250	男	2	EV71
2013	S336	男	2	EV71
2013		女	1	0
2013	S346	女	1	0
2013	S345	女	1	EV71
2013		男	1	0
2013	S344	男	1	0
2013	S348	女	5	0
2013	S349	男	2	0
2013	LJ2013-263	女	4	0
2013		男	2	0
2013		男	1	EV71
2013	S352	男	1	EV71
2013	LJ2013-282	男	N	EV
2013	S350	男	1	EV
2013		男	N	0
2013	S351	男	2	0
2013	LJ2013-284、290	男	3	0
2013		女	3	0
2013		男	3	EV71
2013	S356	男	3	EV71
2013		男	3	0
2013	S353	男	3	0
2013	S355	男	3	0
2013	S354	女	3	0
2013		女	3	0
2013	S357	女	3	0
2013	LJ2013-295	男	3	0
2013	S358	男	2	0
2013	LJ2013-312	男	3	EV
2013		男	1	0
2013	LJ2013-309	男	0.3	0
2013	S359	男	N	0
2013	LJ2013-313	男	1	0
2013		男	2	EV71
2013	S362	男	2	EV71
2013	S360	男	3	EV
2013	S361	男	1	0
2013	S363	男	1	0
2013	LJ2013-314	男	1	EV
2013	S364	男	1.5	EV
2013	LJ2013-315	男	2	EV
2013	S365	男	2	EV
2013	LJ2013-323	男	1	0
2013	S370	男	1	0
2013	LJ2013-318	女	1	EV
2013	LJ2013-320	男	3	EV
2013	S367	男	3	EV
2013	S366	女	1	EV
2013	LJ2013-325	女	0.8	0
2013		男	2	0
2013	LJ2013-322	男	1	0
2013		女	11	0
2013	S368	男	1	0
2013	S369	女	11	0
2013		男	2	0
2013		男	2	0
2013	LJ2013-326	女	2	0
2013		男	0.6	0
2013	S372	男	2	0
2013	S373	男	2	0
2013	S371	女	N	0
2013	S375	男	0.5	0
2013	S376	男	2	0
2013	S374	女	3	0
2013		女	1	EV
2013	LJ2013-332	女	3	EV
2013		女	1	EV71
2013		男	2	EV
2013	LJ2013-335	男	1	0
2013	S377	女	3	EV
2013	S379	女	1	EV71
2013	LJ2013-340	男	3	EV
2013	S380	女	1	EV
2013	S378	男	1	0
2013	S381	男	3	EV
2013	LJ2013-346	男	1	0
2013		男	1	0
2013	S382	男	1	0
2013	LJ2013-344	男	2	EV
2013		女	2	EV
2013		女	2	EV
2013	S383	男	1	EV
2013	S384	女	1	EV
2013	S385	女	2	EV
2013		女	1	0
2013	S386	男	2	0
2013	S387	女	2	0
2013	LJ2013-348	女	2	EV
2013	S390	女	2	EV
2013		女	2	EV
2013	S391	男	2	EV
2013	S392	男	2	EV
2013		男	2	EV
2013	S389	男	2	EV
2013	LJ2013-347	男	1	CVA16
2013	S388	男	1	CVA16
2013		男	1	EV
2013	S393	男	1	EV
2013		男	4	EV71
2013	S395	男	4	EV71
2013	LJ2013-351	男	2	0
2013		女	2	0
2013		女	2	0
2013		女	6	0
2013		男	2	0
2013		男	3	0
2013	LJ2013-357	女	0.6	0
2013		男	2	0
2013	S394	男	2	0
2013	S399	男	2	0
2013	S400	男	3	0
2013	S396	女	2	0
2013	S397	女	2	0
2013	S398	女	6	0
2013		女	2	0
2013	LJ2013-352	男	4	0
2013	S401	男	4	0
2013		女	5	0
2013	S403	女	2	0
2013	S402	女	6	0
2013	S408	男	2	0
2013	S407	女	5	0
2013		男	1	EV
2013	LJ2013-358	女	1	EV
2013	S405	男	1	EV
2013	S406	女	1	EV
2013		女	6	0
2013	S404	女	6	0
2013		女	2	0
2013		男	4	EV
2013		女	1	EV
2013	S410	男	N	EV
2013	LJ2013-361、363、366	男	1	0
2013	S409	男	1	0
2013		女	2	EV
2013		女	4	EV71
2013		男	1	EV
2013	S412	男	2	EV
2013	S411	女	1	EV
2013	LJ2013-368、370	男	0.9	0
2013		男	3	0
2013		女	1	0
2013	S413	女	2	0
2013	S414	女	4	EV71
2013	S416	男	1	EV
2013	S417	男	3	0
2013	S415	男	N	0
2013	S418	女	1	0
2013		男	3	0
2013		男	1	0
2013	S420	男	1	0
2013	S419	男	3	0
2013	LJ2013-376、380	男	3	EV
2013	S421	男	3	EV
2013	LJ2013-382	女	1	EV
2013		女	1	EV
2013	S423	女	1	EV
2013	S424	女	1	EV
2013		男	1	EV
2013	S422	男	1	EV
2013	S427	女	1	0
2013	S426	男	2	EV71
2013	S428	男	4	EV71
2013	S425	男	3	EV71
2013	LJ2013-385	男	3	EV71
2013	S429	男	1	0
2013	LJ2013-387	男	2	EV71
2013		男	4	EV71
2013		女	1	0
2013	LJ2013-390	男	1	0
2013	LJ2013-392	男	14	EV71
2013	S430	男	14	EV71
2013	S433	女	1	EV
2013		女	1	EV
2013	LJ2013-396	女	4	0
2013	S431	女	4	0
2013		男	3	EV71
2013		女	3	EV71
2013	S434	男	3	EV71
2013	S432	男	3.5	EV71
2013	LJ2013-399	女	1	0
2013	S435	女	1	0
2013	S436	1	2	EV
2013	LJ2013-402	男	2	EV
2013	LJ2013-405	男	2	0
2013		女	3	0
2013		女	4	0
2013	S438	1	2	0
2013	S439	2	3	0
2013	S437	2	4	0
2013		女	4	EV
2013		男	1	EV71
2013		女	3	0
2013	LJ2013-407	男	3	0
2013	S442	2	4	EV
2013	S440	1	3	0
2013	S441	2	3	0
2013	S446	1	1	EV71
2013	S443	2	2	EV
2013		女	2	EV
2013	LJ2013-408	女	1	CVA16
2013	S445	2	1	CVA16
2013		男	3	0
2013	S444	1	3	0
2013	LJ2013-412	男	3	CVA16
2013	S447	1	3	CVA16
2013		男	0.8	CVA16
2013	S448	1	1	EV
2013	S450	2	3	EV
2013	LJ2013-414	男	1	EV
2013		女	3	EV
2013	S449	1	N	CVA16
2013		女	2	EV71
2014	LJ2014-066	女	2	EV
2014	LJ2014-002	男	1	0
2014		女	1	0
2014	LJ2014-003	男	2	0
[truncated: 4,893 more rows]
